# Supplementary material for: Exploring the links between alexithymia and cognitive emotion regulation strategies in internet addiction: A network analysis model
Source: Front Psychol. 2022 Aug 1;13:938116. doi: 10.3389/fpsyg.2022.938116 (PMC9376254; doi:10.3389/fpsyg.2022.938116)
Supplement: Supplementary file 1 [file Table_1.XLSX]

## Sheet: 1677-all samples
Slb	Acc	Rum	Pstvrf	Rop	Pstvrp	Pip	Cts	Blo	DIF	DDF	EOTS	IAT	Gender	Age	Grade	TIME
14	16	16	16	16	16	16	16	16	28	18	24	43	2	19	1	9
12	12	12	14	16	16	10	9	9	19	15	25	31	2	19	1	8
4	8	8	8	8	8	8	8	8	12	14	22	36	2	20	1	6
12	12	12	12	12	12	10	12	12	28	18	24	54	2	21	1	3
15	14	20	10	12	12	12	12	12	21	15	24	20	2	19	1	1
6	4	4	4	6	8	8	8	8	15	12	25	30	2	21	1	6
12	12	12	12	12	12	12	12	12	21	15	24	40	2	19	1	2
8	8	8	8	8	8	8	8	8	14	12	24	20	2	20	1	3
12	12	12	12	12	12	12	12	12	21	14	23	27	2	19	1	10
10	12	8	16	8	12	11	8	8	14	12	24	41	1	20	1	1
8	6	8	8	8	9	12	12	11	16	12	24	27	2	20	1	6
12	17	17	15	12	13	12	12	9	22	14	24	33	2	19	1	8
20	20	20	20	20	20	20	20	20	35	21	24	90	2	19	1	5
15	16	15	17	13	14	11	10	14	27	17	26	59	1	19	1	5
10	11	9	9	12	10	9	8	5	15	14	20	23	1	19	1	2
13	15	12	12	16	12	10	11	11	22	18	22	25	2	18	1	3
12	16	17	12	20	20	8	9	5	16	12	18	29	1	21	1	0
14	11	8	19	19	18	8	8	8	26	23	14	30	1	20	1	2
8	10	12	10	14	12	5	4	4	18	13	21	29	2	17	1	8
12	12	12	12	12	12	12	12	12	21	15	24	60	2	19	1	10
12	14	12	13	13	10	15	16	12	18	10	25	60	1	19	1	6
12	12	12	12	12	12	12	12	12	21	15	24	40	2	21	1	8
12	11	13	12	13	13	12	11	12	21	16	25	57	2	19	1	6
20	20	20	20	20	20	20	20	20	35	21	24	20	1	19	1	6
4	4	4	4	4	4	4	4	4	9	9	24	41	1	20	1	8
20	17	15	16	16	16	16	12	16	28	18	24	66	2	20	1	11
8	20	16	12	12	18	8	6	4	18	14	23	41	2	20	1	8
12	15	12	12	12	12	12	12	12	21	15	24	41	2	20	1	6
12	13	12	12	16	16	12	9	11	20	14	23	45	2	19	1	9
12	11	11	11	11	11	12	11	11	20	14	27	45	2	20	1	18
11	12	12	12	12	12	12	12	8	21	15	24	43	2	19	1	12
15	14	12	15	14	13	11	8	8	22	15	21	27	2	19	1	3
11	12	12	14	14	14	11	10	10	22	15	22	33	2	20	1	8
14	12	12	12	12	12	12	12	12	21	15	24	41	2	19	1	18
7	10	8	10	12	12	8	6	6	21	15	24	39	2	20	1	8
15	18	12	12	12	12	12	12	12	21	15	24	33	2	20	1	7
10	12	12	8	8	8	8	8	8	14	12	24	37	2	20	1	10
10	12	9	6	6	6	6	6	6	9	10	25	37	2	21	1	8
12	14	17	14	13	12	12	12	12	20	15	24	36	2	19	1	10
15	15	13	13	16	12	12	12	12	21	15	24	61	2	19	1	5
8	15	6	13	13	12	12	8	9	17	13	23	21	2	19	1	3
15	15	12	13	17	17	5	5	5	17	12	24	41	2	20	1	6
10	10	10	10	11	11	10	11	12	20	15	22	50	2	20	1	4
7	9	7	7	8	5	8	5	6	9	10	23	39	2	20	1	4
15	16	15	11	16	16	12	9	11	24	17	22	31	1	19	1	10
8	8	8	13	13	12	12	12	12	21	15	24	33	2	19	1	4
13	15	12	12	12	12	12	12	12	21	15	24	26	2	19	1	8
13	12	10	10	20	12	8	8	8	15	12	23	39	2	20	1	2
7	16	11	11	14	12	7	5	4	13	10	25	30	2	20	1	6
13	18	12	12	12	12	12	12	12	21	15	24	31	2	20	1	5
12	12	12	12	12	12	12	12	12	21	14	22	33	2	19	1	10
4	4	4	8	12	16	6	4	7	9	7	16	20	2	19	1	10
15	11	11	13	16	16	6	12	12	26	16	23	44	2	20	1	12
11	13	11	13	12	12	12	12	12	21	15	24	53	2	19	1	8
14	14	11	13	15	15	11	6	6	20	15	21	32	2	19	1	5
11	12	12	12	16	15	6	12	8	21	16	23	29	2	20	1	5
12	11	9	13	13	12	14	14	14	26	17	23	31	2	19	1	5
15	13	16	15	13	14	11	14	10	23	18	25	48	2	19	1	5
16	20	15	12	12	11	11	11	9	23	15	26	31	2	20	1	8
15	13	16	15	20	17	16	16	11	22	16	25	49	2	20	1	8
12	13	8	8	8	8	8	8	8	14	12	24	35	2	16	1	4
11	11	11	11	16	14	9	9	8	15	12	24	31	2	19	1	5
13	14	10	12	12	15	14	12	14	22	12	25	29	2	19	1	5
12	12	12	12	12	12	8	11	8	17	15	24	28	1	19	1	12
13	13	12	10	9	13	11	11	11	12	12	23	30	2	19	1	4
12	12	12	14	19	16	8	9	8	13	10	17	33	2	20	1	2
13	13	12	10	9	13	11	11	11	12	12	23	30	2	19	1	4
13	13	12	10	9	13	11	11	11	12	12	23	30	2	19	1	4
13	17	4	12	20	16	6	16	12	14	12	24	30	2	23	1	5
14	15	12	11	15	16	9	8	8	19	14	24	25	2	20	1	6
10	12	8	12	14	12	9	6	9	18	15	20	35	2	19	1	2
11	15	11	10	15	16	9	9	9	16	11	23	21	2	19	1	2
14	15	13	15	16	16	12	12	12	21	16	23	37	2	20	1	3
12	12	12	12	12	12	12	12	12	21	15	24	43	2	20	1	8
15	13	12	10	12	13	9	8	9	14	12	20	42	2	19	1	3
12	12	12	12	12	12	12	12	12	21	15	24	40	1	20	1	10
12	12	12	12	12	12	12	12	12	21	15	24	29	2	19	1	5
18	17	17	20	20	20	19	17	14	26	20	22	73	2	20	1	2
12	12	12	12	12	12	12	12	12	21	15	24	60	2	20	1	2
8	12	15	12	12	12	14	13	14	20	15	23	52	2	21	1	6
14	14	13	13	12	12	12	14	12	21	15	24	53	2	22	1	8
14	14	14	12	12	14	11	8	9	21	16	25	33	2	19	1	6
13	12	12	12	13	16	10	10	9	20	13	18	43	2	20	1	3
12	15	13	16	16	16	16	16	16	21	15	24	38	2	20	1	4
9	13	10	13	15	14	9	8	11	20	15	23	29	2	20	1	4
13	16	13	14	16	16	4	4	4	19	14	23	24	2	18	1	2
10	20	20	16	20	20	20	7	10	22	17	23	52	2	20	1	4.5
15	9	13	13	19	20	8	4	6	9	8	10	30	2	20	1	3
4	5	12	12	12	12	14	12	10	22	12	24	51	2	19	1	1
14	12	12	12	12	12	12	12	12	20	14	24	26	2	20	1	2
14	18	18	17	15	18	12	13	14	26	17	23	42	1	20	1	4
7	12	10	12	12	12	12	12	12	17	15	24	24	1	20	1	3
13	13	12	15	12	12	9	8	10	26	17	21	41	1	19	1	8
11	6	9	16	17	18	13	11	9	24	18	24	32	2	19	1	3
16	12	13	15	16	16	14	12	13	18	14	23	55	1	22	1	6
13	15	15	14	15	14	13	12	14	20	12	26	50	2	21	1	7
14	17	16	20	16	15	11	12	13	34	22	18	53	2	19	1	2
13	12	10	11	10	11	13	9	12	19	16	23	53	2	20	1	6
10	14	15	13	16	16	10	8	10	17	10	21	41	2	19	1	7
13	12	11	11	12	12	12	12	12	21	15	24	50	2	19	1	4
12	18	12	13	12	12	12	11	12	23	15	23	43	2	20	1	6
16	16	14	9	14	17	13	16	12	26	21	22	44	2	19	1	2
14	15	14	10	16	19	13	7	11	22	16	21	30	2	19	1	6
11	13	7	10	13	13	9	6	12	16	14	25	28	2	20	1	8
12	12	12	10	16	16	8	8	12	13	11	23	22	1	19	1	6
12	16	15	10	10	12	12	10	11	17	15	23	48	1	20	1	3
9	10	14	12	12	12	12	12	12	21	15	24	37	2	19	1	0
14	17	16	14	16	16	13	9	11	30	21	22	47	2	23	4	10
4	4	4	4	10	12	4	4	4	16	9	25	25	1	23	3	2
12	13	12	12	12	12	11	12	12	21	15	24	56	2	22	4	8
4	9	8	8	8	8	4	4	4	10	10	25	20	2	24	4	5
11	13	11	11	11	14	13	13	13	22	14	24	56	2	23	4	6
13	15	10	12	12	12	12	8	8	21	16	24	22	2	23	4	6
13	18	11	14	13	10	12	13	11	22	14	25	29	2	24	2	4
14	15	12	13	15	15	14	12	13	24	21	19	59	2	23	4	8
12	12	12	12	12	12	12	12	12	21	15	24	56	1	21	1	12
11	11	10	9	9	10	11	11	11	14	12	24	49	1	21	2	7
12	10	12	10	11	11	12	12	11	19	13	21	61	2	20	2	6
4	16	16	20	20	20	8	4	6	35	17	24	46	1	19	1	12
8	9	6	6	6	7	6	7	7	16	13	25	31	1	19	1	6
12	20	12	12	12	16	8	8	9	13	12	23	47	2	19	1	5
10	8	7	8	8	14	8	4	4	7	9	24	33	1	19	1	5
8	4	12	12	12	13	6	4	4	7	9	22	21	2	19	1	10
11	14	12	12	12	12	9	12	12	21	15	24	32	1	20	1	8
14	15	20	14	20	16	9	12	12	27	21	25	61	1	20	1	10
11	12	13	13	13	14	10	7	6	11	10	24	26	1	19	1	0.5
12	14	11	12	11	12	12	8	8	20	17	22	57	2	19	1	4
15	12	16	14	12	15	10	10	10	24	15	23	33	1	20	1	2
12	20	19	8	12	16	13	6	10	18	12	20	36	1	18	1	6
12	12	12	12	12	12	12	12	12	21	15	24	55	2	18	1	6
10	17	10	10	15	16	10	4	11	7	9	16	24	2	19	1	6
15	18	20	16	14	13	8	9	5	21	17	19	32	1	19	1	8
17	14	7	16	16	18	9	13	8	32	17	28	51	2	20	2	8
13	12	12	12	12	12	10	9	9	24	17	20	42	2	19	1	6
16	16	16	16	16	16	16	16	16	28	18	24	80	2	21	2	12
14	13	13	13	16	16	16	14	12	21	15	23	58	1	19	2	5
17	16	18	10	15	16	13	12	8	19	19	21	50	2	20	2	2
8	14	17	20	17	20	9	4	4	17	12	21	51	2	20	1	15
11	15	20	20	11	11	9	9	11	21	13	24	36	1	19	1	3
9	14	16	12	15	16	13	8	10	26	17	20	62	2	19	1	10
12	16	16	9	20	20	12	5	4	18	9	11	36	1	19	1	8
12	15	12	14	20	20	13	12	11	22	12	21	37	1	19	1	8
12	16	12	14	12	16	14	8	12	24	15	25	46	2	19	1	15
12	15	12	16	15	14	11	6	12	17	14	22	41	2	19	1	6
11	15	19	19	19	15	13	12	17	21	18	26	75	1	19	1	12
10	14	13	15	12	11	14	13	12	21	12	24	71	1	19	1	6
16	11	16	11	15	15	11	10	10	21	14	21	36	1	20	2	3
12	20	20	20	20	16	12	20	16	17	13	24	31	2	19	1	4
14	18	12	16	15	16	12	14	12	20	16	25	49	2	20	2	9
9	11	11	12	12	12	12	12	12	21	15	24	37	1	21	1	2
16	15	11	14	15	13	11	8	12	30	17	17	42	1	20	1	3
16	20	20	20	20	20	15	12	8	34	25	28	38	1	20	1	5
13	12	14	13	16	16	9	6	11	14	11	18	48	2	22	2	5
18	16	9	11	16	16	10	5	4	12	11	17	37	2	20	1	6
16	20	8	20	20	16	16	9	8	29	22	23	36	1	21	2	3
12	12	12	13	16	16	10	6	12	14	10	20	25	2	18	1	8
10	15	12	13	15	14	12	7	4	25	19	23	46	2	20	1	8
12	12	12	12	12	12	12	12	12	17	14	23	60	2	20	1	12
13	12	15	8	14	12	9	12	12	22	16	25	58	2	20	1	7
12	12	13	16	16	14	12	14	12	26	16	23	60	1	21	1	3
14	14	14	10	14	14	11	9	4	18	17	20	31	2	17	1	4
13	16	11	11	16	14	4	4	4	12	10	14	25	1	21	1	8
13	17	15	14	16	20	7	4	6	13	9	16	34	1	18	1	6
13	12	12	12	12	12	12	12	12	21	15	24	53	2	18	1	5
12	15	14	13	12	13	12	15	14	24	15	21	53	1	20	1	6.5
12	12	12	12	8	14	11	11	10	19	15	22	57	2	19	2	7
16	15	20	17	19	18	9	12	9	33	21	18	39	2	20	1	6
13	14	8	13	19	14	6	7	8	25	19	27	42	2	20	2	5
15	12	10	12	14	14	9	8	8	21	14	21	25	2	20	1	10
12	16	11	12	16	14	10	10	12	27	18	29	54	2	19	1	10
4	20	12	12	16	19	9	8	8	20	16	24	20	1	19	1	1
11	14	14	15	18	17	11	6	12	29	17	19	36	2	20	1	5
13	10	19	15	16	12	10	12	10	24	14	22	44	2	19	1	3
12	16	16	16	19	20	12	10	8	20	17	21	40	2	20	1	5
13	18	11	12	20	20	10	6	10	15	15	23	34	2	19	1	3
17	13	16	18	14	19	18	10	4	29	15	21	54	1	20	1	8
15	16	19	20	20	20	12	7	10	32	17	18	48	2	19	1	6
12	13	13	13	16	16	14	11	11	24	15	25	45	2	18	1	2
16	18	11	12	16	13	7	7	8	20	14	20	36	2	19	1	10
13	14	13	13	12	19	13	5	7	19	14	19	34	2	19	1	4
14	18	19	19	15	20	15	16	9	22	15	20	53	1	19	1	7
12	13	14	13	11	12	9	6	7	17	15	21	38	1	20	1	10
15	15	15	16	16	16	10	15	10	26	17	20	37	2	20	1	7
13	13	13	18	14	13	12	9	14	24	14	22	49	2	20	1	14
16	10	12	17	20	14	13	7	8	24	22	16	76	1	20	1	7
13	12	12	12	13	16	9	12	12	21	15	24	34	2	19	1	2.5
12	15	9	12	15	16	12	4	6	19	11	21	25	2	20	2	6
14	16	16	12	17	19	10	10	8	23	15	24	53	2	19	1	2.5
18	17	18	12	12	12	8	11	4	21	17	22	62	2	20	2	12
12	9	12	11	12	15	10	8	12	12	12	17	54	2	19	1	8
14	13	11	12	13	14	11	10	9	24	15	22	53	2	20	1	6
12	15	12	14	20	18	13	7	13	18	11	19	40	2	20	1	6
15	18	16	11	15	16	15	12	11	20	16	24	69	1	21	1	10
12	11	12	12	15	16	8	8	11	18	14	24	57	2	20	1	16
13	12	11	12	12	12	10	9	12	24	17	23	56	2	20	1	7
10	18	14	15	18	20	4	6	8	16	14	19	39	2	22	1	8
10	13	17	19	16	18	12	10	11	27	19	20	63	2	19	1	13
12	15	16	17	16	16	11	8	8	22	16	22	59	2	19	1	3
11	11	14	12	16	18	8	6	9	16	13	18	52	2	18	1	8
12	16	15	15	20	20	7	4	4	7	7	10	35	2	19	1	8
12	12	10	12	12	12	9	12	12	21	15	24	61	2	19	1	6
15	17	6	8	16	18	7	4	8	14	11	15	22	2	20	1	5
12	17	12	15	14	12	6	4	10	16	12	21	41	1	18	1	6
14	18	14	14	20	20	13	12	10	28	18	26	72	2	18	1	7
15	15	14	13	16	16	11	11	12	20	17	24	57	1	19	1	14
12	15	15	12	15	16	12	9	12	21	16	23	58	2	19	1	6
11	18	11	15	20	20	9	6	7	18	9	17	33	2	19	1	5
17	18	12	13	15	14	7	6	8	28	17	23	45	2	19	1	14
13	14	16	12	12	12	11	12	10	29	17	23	42	1	20	1	6
12	12	15	13	12	16	8	9	14	20	11	21	49	2	19	1	16
12	13	11	9	16	13	7	5	8	14	11	19	28	2	20	1	3
15	14	14	18	18	17	14	9	7	26	16	18	43	1	19	1	9
6	11	11	11	18	20	12	5	9	9	8	13	23	1	19	1	3
13	14	12	13	12	12	13	8	11	21	15	24	42	2	20	1	4
15	15	15	11	15	15	11	6	9	18	15	16	41	2	20	1	4
16	4	20	8	20	20	12	9	8	17	18	12	54	1	19	1	4
14	18	8	12	16	11	15	9	11	25	17	21	53	1	20	1	5
11	17	11	17	12	13	14	12	16	26	20	29	64	2	20	2	9
12	8	16	16	16	18	20	20	4	22	14	12	49	1	21	2	12
13	16	13	12	14	16	12	4	9	21	19	22	40	2	19	1	5
15	15	14	12	11	11	10	10	10	25	18	23	52	2	20	1	9.5
14	17	11	14	13	12	12	12	12	21	15	24	55	1	19	1	8
15	18	13	12	18	19	15	8	12	20	14	14	44	2	19	1	3
8	8	8	10	10	11	10	9	9	16	14	23	40	1	22	4	6
12	12	12	12	12	12	12	12	12	21	15	24	20	1	22	4	3
4	4	4	4	4	4	4	4	4	7	9	24	40	2	22	4	8
14	13	13	13	16	15	15	15	16	26	14	29	69	1	22	4	5
12	12	12	12	12	12	12	12	12	21	15	24	40	2	24	4	6
16	16	16	16	16	16	16	16	16	28	18	24	77	1	23	4	5
12	12	12	12	12	12	12	12	12	21	15	24	60	1	20	4	12
4	4	4	4	4	4	4	4	4	7	9	24	20	2	22	3	6
6	8	7	8	9	12	14	13	13	25	17	23	28	2	22	4	12
13	14	16	16	16	16	12	12	12	21	15	24	28	2	22	4	10
8	12	12	12	12	12	12	12	12	21	15	24	42	2	22	4	5
8	8	8	8	8	8	8	8	8	21	15	24	40	1	23	4	10
11	15	16	16	16	16	8	11	8	14	12	25	66	1	22	4	8
20	20	20	20	20	16	11	9	11	14	12	24	71	2	22	4	0.5
10	10	10	10	10	10	10	10	10	19	14	23	56	1	22	4	8
12	12	12	12	12	12	10	12	12	21	15	24	20	2	23	4	12
11	12	11	11	11	12	11	13	13	19	15	24	60	1	24	4	8
8	8	8	8	8	8	8	8	8	21	15	24	41	1	22	4	5
15	16	16	16	16	16	16	16	16	21	15	24	59	2	23	4	8
4	12	12	12	12	12	12	12	12	21	15	24	34	2	23	4	4
16	16	16	16	16	16	16	15	12	28	20	24	71	2	22	4	9
4	15	10	12	16	16	10	4	4	16	14	21	29	2	22	4	4
13	15	13	12	12	12	13	12	12	21	15	24	60	1	23	4	2
12	14	15	13	16	16	16	16	16	25	18	24	35	2	22	4	5
12	12	12	12	12	14	14	12	12	20	15	24	53	2	26	4	4
12	12	12	12	12	12	12	12	12	21	15	24	49	1	23	4	2
10	18	17	16	16	16	16	16	16	28	18	24	41	2	22	4	5
15	16	16	16	20	20	16	4	10	21	15	24	81	2	23	4	5
12	14	12	13	16	16	12	12	12	20	15	23	58	2	24	4	5
4	4	4	4	20	20	4	4	12	21	15	24	41	1	24	4	5
12	12	12	12	12	12	12	12	12	20	14	23	46	2	22	4	5
14	12	12	12	12	12	12	12	12	21	15	24	45	2	23	4	12
15	16	20	20	20	20	20	20	20	35	21	24	76	2	25	4	5
13	14	13	13	16	16	12	12	10	20	14	22	52	2	22	4	8
4	4	4	4	4	4	4	4	4	7	9	24	29	2	25	4	5
13	13	12	12	12	12	12	12	12	21	15	24	57	2	22	4	5
12	16	11	12	12	12	12	12	12	26	18	22	49	2	23	4	10
18	16	20	17	20	20	10	4	12	16	13	24	55	2	22	4	8
12	12	12	12	12	12	12	12	12	21	15	24	53	2	23	4	2
9	12	12	12	12	12	6	6	5	15	15	21	28	2	23	4	8
11	12	12	12	12	12	12	12	12	21	15	24	59	2	23	4	2
14	12	12	12	12	12	12	12	12	21	15	24	42	2	23	4	5
11	16	12	12	16	16	13	12	13	20	15	23	41	2	22	4	10
15	20	15	16	16	15	10	8	8	19	12	26	67	2	23	4	7
12	11	12	16	16	16	14	8	8	16	9	20	53	2	22	4	5
10	14	12	12	12	12	12	12	12	21	15	24	44	2	23	4	4
13	11	9	15	20	20	9	5	4	13	12	19	46	2	22	4	1
16	13	12	12	16	16	9	8	12	23	16	25	39	2	22	4	6
10	10	10	10	10	10	9	10	10	19	14	27	55	1	23	4	12
11	15	10	12	10	14	12	8	12	18	14	24	43	2	23	4	9
11	14	13	20	20	20	9	12	12	21	15	24	25	2	23	4	5
13	16	15	13	16	16	12	12	12	23	18	23	63	2	24	4	5
15	15	12	12	12	12	12	12	12	21	15	24	42	2	23	4	6
13	15	13	15	12	12	11	8	13	20	17	24	69	2	23	4	12
16	16	16	16	16	16	16	15	16	28	18	24	67	2	23	4	8
11	8	9	12	16	16	9	8	7	14	11	24	39	2	22	4	5
10	10	8	8	9	11	8	8	8	12	11	24	51	2	23	4	7
16	16	16	16	16	16	12	8	8	15	15	22	67	2	22	4	6
19	20	20	13	16	14	16	12	8	26	17	19	58	2	21	4	6
9	16	12	12	16	16	12	12	11	19	13	22	30	2	22	4	1
12	14	14	12	16	16	11	8	8	21	13	16	50	2	22	4	2
19	19	15	12	18	20	17	13	14	29	21	17	67	2	22	4	3
13	14	12	13	16	20	10	6	11	14	12	23	37	1	22	4	5
4	4	4	4	4	4	4	12	12	7	9	24	42	2	24	4	6
13	14	15	16	16	20	10	9	12	23	17	17	50	2	24	4	3
11	12	9	12	16	15	10	8	8	8	9	16	26	2	23	4	3
4	4	4	4	4	4	4	4	4	7	9	24	25	2	23	4	6
12	14	10	12	15	15	10	5	9	16	13	19	43	2	23	4	8
7	4	4	6	12	12	12	12	12	21	15	24	36	1	24	4	5.5
4	4	4	4	4	4	4	4	4	7	9	24	22	2	23	4	8
8	20	14	12	12	12	12	12	12	21	15	24	24	2	24	4	6
4	10	8	11	12	12	8	8	8	11	9	26	26	2	22	4	2
8	9	8	12	12	11	10	12	11	20	14	21	46	2	24	4	5
11	10	8	14	12	12	10	8	9	16	16	24	36	2	24	4	12
13	14	12	12	12	12	12	12	12	21	15	23	35	2	24	4	5
10	16	13	12	12	12	12	20	12	21	17	25	65	2	24	4	6
12	12	11	11	14	13	12	10	9	35	19	22	45	2	22	4	10
13	12	11	12	16	12	9	8	8	16	13	26	40	2	23	4	3.5
10	10	10	10	11	10	10	10	10	20	14	25	54	2	24	4	4
4	4	4	4	4	4	4	6	5	12	12	25	25	1	23	4	3
10	12	12	12	12	12	12	12	12	21	15	24	59	2	23	4	8
12	12	12	12	12	12	12	12	12	21	15	24	40	2	22	4	6
20	20	20	20	20	20	20	20	20	35	21	24	100	1	31	4	20
4	13	12	12	12	12	12	12	12	21	15	24	20	2	22	4	2
8	8	12	12	12	12	12	12	12	21	15	24	36	2	21	4	3
12	12	12	12	12	12	12	12	12	21	15	24	60	1	23	4	4
12	12	12	12	12	12	12	12	12	21	15	24	60	1	23	4	5
13	11	12	12	12	12	12	12	12	22	15	24	54	2	22	4	3
12	12	12	12	12	12	12	12	12	21	15	24	64	2	23	4	6
4	4	6	20	16	15	14	15	15	26	16	25	32	2	22	4	4
8	12	9	8	12	12	8	11	10	19	15	24	28	2	22	4	5
7	8	9	12	16	16	15	14	4	17	13	26	28	2	22	4	7
12	12	12	12	12	12	12	12	12	21	15	24	60	2	22	4	10
12	12	12	12	12	12	12	12	12	21	15	24	54	1	21	4	3
12	12	12	12	12	12	12	12	12	21	15	24	60	1	22	4	10
11	12	12	12	12	12	12	12	12	21	15	24	20	1	23	4	2
4	4	4	4	4	4	4	4	4	17	15	20	20	1	22	4	5
12	12	12	12	15	13	12	14	14	27	17	26	58	2	22	4	6
12	12	12	12	12	12	12	12	12	21	15	24	59	2	22	4	3
12	12	12	12	12	12	12	12	12	21	15	24	51	2	23	4	9
12	12	12	12	12	12	12	12	12	21	15	24	76	2	22	4	3
12	12	12	12	12	12	12	12	12	21	15	24	63	2	23	4	5
4	4	4	16	4	8	4	4	4	7	9	24	21	2	22	4	2
9	11	7	14	13	14	13	12	9	15	15	25	38	2	22	4	5
13	11	12	12	11	13	13	13	13	20	15	25	63	1	22	4	14
12	12	12	12	12	12	12	12	12	21	15	24	60	2	23	4	2
12	12	12	12	12	12	12	12	12	21	15	24	82	2	23	4	2
17	16	20	20	16	16	8	12	8	23	15	24	86	2	22	4	6
12	12	12	12	12	12	12	12	12	21	15	24	43	1	23	4	8
12	12	12	12	12	12	12	12	12	20	15	24	59	2	22	4	6
12	11	12	12	14	12	9	12	12	19	14	24	45	2	22	4	3
4	4	4	4	4	4	8	8	8	21	15	24	20	2	22	4	2
12	4	4	4	4	16	4	4	4	7	9	24	25	1	22	4	2
12	12	12	12	12	12	12	18	14	21	16	24	88	2	23	4	1
12	10	10	11	13	13	11	10	10	20	16	22	60	2	22	4	2
12	12	12	12	12	12	12	12	12	21	15	24	42	2	22	4	10
20	9	12	12	12	12	10	4	4	16	14	25	60	2	22	4	10
10	12	12	12	12	12	12	12	12	21	15	24	55	2	22	4	12
11	12	12	9	12	12	4	8	8	19	15	24	63	2	23	4	8
14	16	16	16	12	12	12	12	12	21	15	24	37	1	23	4	4
16	20	20	20	16	13	12	12	9	30	21	25	62	1	22	4	6
8	12	12	12	12	12	12	12	12	21	15	24	36	1	22	4	15
13	14	13	14	12	14	8	8	10	22	15	24	58	2	22	4	8
13	14	14	12	12	12	12	12	12	22	16	24	52	2	22	4	4
13	15	11	13	12	15	10	8	8	20	16	22	35	2	22	4	5
12	12	12	12	12	12	9	8	8	19	14	23	39	2	22	4	4
14	16	15	15	15	12	12	8	9	25	16	21	59	2	22	4	3
11	12	20	15	20	20	10	11	10	27	24	25	45	2	22	4	6
10	14	13	13	16	12	9	6	12	19	18	21	38	1	22	4	3
12	20	8	12	20	20	9	8	9	23	14	20	58	2	20	4	6
13	14	12	12	12	12	10	8	8	23	18	22	59	2	23	4	3
14	18	19	20	16	16	14	16	15	28	15	24	84	2	23	4	9
12	15	16	16	16	16	12	12	12	26	19	24	75	2	22	4	5
11	11	12	13	12	12	10	8	9	20	15	24	45	2	22	4	8
12	18	8	17	20	16	13	12	13	23	17	25	37	1	22	4	5
18	12	12	12	12	12	12	12	12	21	15	24	61	1	21	4	2
16	15	13	13	17	16	11	11	10	19	16	22	29	2	22	4	5
12	12	12	12	12	12	12	12	12	15	12	25	60	1	22	4	6
15	14	12	12	12	12	12	12	12	24	16	23	50	2	22	4	5
14	14	13	13	16	16	12	12	12	26	20	25	64	2	23	4	5
13	15	14	16	14	15	11	12	12	21	12	22	36	2	23	4	6
13	12	15	16	16	16	15	8	10	17	12	18	40	1	22	4	3
11	15	20	10	17	12	9	10	5	22	17	25	59	2	22	4	5
11	13	10	13	16	16	8	4	8	9	9	16	43	2	22	4	6
11	14	13	12	14	11	16	10	12	23	14	20	46	2	22	4	8
13	15	12	12	12	12	10	9	10	23	15	23	45	2	22	4	5
11	14	12	12	16	16	7	6	7	14	17	22	45	2	22	4	3
12	12	12	12	12	12	12	12	12	21	14	22	51	2	22	4	16
16	16	13	16	12	20	9	4	4	25	17	19	20	1	22	4	8
13	17	15	15	19	20	8	4	11	18	14	15	47	2	23	4	8
14	17	16	18	19	20	9	10	12	23	18	16	43	2	22	4	5
14	12	12	13	15	16	10	9	9	16	12	23	52	2	22	4	3
12	12	13	13	16	13	10	10	12	21	18	25	42	2	23	4	3
12	14	12	12	12	16	11	8	12	16	13	20	47	2	23	4	5
13	14	9	12	16	16	11	8	11	14	13	23	45	2	23	4	8
14	16	16	12	20	20	13	6	12	13	8	12	37	2	22	4	5
12	15	12	12	12	15	12	12	11	23	14	18	44	2	23	4	4
12	12	13	14	16	16	7	4	4	20	16	25	52	2	22	4	6
14	13	14	14	20	20	12	9	14	14	10	15	40	2	22	4	8
4	4	4	4	4	4	4	4	4	7	11	22	20	2	24	4	5
7	16	8	16	16	20	12	4	4	7	5	18	20	2	25	4	4
4	4	4	4	4	4	4	4	4	21	15	24	20	1	19	2	0
12	12	12	12	12	12	12	12	12	21	15	24	60	1	21	2	8
4	4	4	4	4	4	4	4	4	7	9	24	20	1	20	2	16
12	12	12	12	12	12	12	12	12	21	15	24	60	1	20	2	10
8	9	10	10	10	10	10	10	10	16	13	23	40	1	21	2	5
20	4	4	4	12	20	12	16	16	27	13	28	100	1	20	2	12
4	4	4	4	4	4	4	4	4	7	9	24	20	1	21	2	0
12	14	13	13	14	14	10	11	9	23	17	24	39	2	19	2	6
12	12	12	12	12	12	12	12	12	21	15	24	60	2	20	2	5
12	12	12	13	12	12	12	12	12	21	15	24	60	1	20	2	10
8	8	8	8	8	8	8	8	8	14	12	24	40	1	20	2	6
4	4	4	4	4	4	4	4	4	7	9	24	20	1	32	2	12
11	14	15	12	12	12	12	12	12	21	15	24	40	1	20	2	5
12	12	12	12	12	12	12	12	12	21	15	24	43	1	21	2	6
20	20	20	20	20	20	20	20	20	35	21	24	100	2	23	2	12
12	12	12	12	12	12	12	12	12	21	15	24	62	1	22	2	10
16	12	12	12	12	12	12	12	12	21	15	24	60	1	21	2	9
8	8	8	8	8	8	8	8	8	14	12	24	40	1	20	2	12
20	20	20	20	20	20	20	20	20	35	21	24	100	1	20	2	8
20	20	20	20	20	20	20	20	20	35	21	24	100	1	20	2	10
12	12	12	12	12	12	12	12	12	21	15	24	60	1	20	2	12
20	18	10	12	13	10	11	11	11	20	17	22	80	1	20	2	10
16	20	20	20	20	20	20	20	4	29	21	25	76	1	20	2	6
15	15	16	18	15	16	16	16	15	28	19	25	79	1	20	2	8
12	12	12	12	12	12	12	12	12	21	15	24	39	1	19	2	4
8	4	4	4	4	4	4	4	4	7	9	24	20	2	20	2	3
20	20	20	20	20	20	20	20	20	35	21	24	77	1	20	2	4
20	20	20	20	20	20	20	20	20	35	21	24	88	1	20	2	16
4	4	4	4	4	4	4	4	4	7	9	24	20	1	20	2	6
12	12	12	12	12	12	12	12	12	21	15	24	48	2	19	2	8
20	20	20	20	20	20	20	20	20	35	21	24	100	2	23	2	12
8	8	8	12	12	12	8	8	8	24	15	25	80	2	20	2	5
13	13	13	13	13	13	13	13	13	24	18	24	59	2	20	2	5
12	12	12	12	12	12	12	12	12	21	15	24	60	1	24	2	2
14	16	16	15	16	16	8	12	12	21	15	24	42	2	20	2	9
4	4	4	4	4	4	4	4	4	7	9	24	22	1	21	2	8
12	12	12	12	12	12	12	12	12	21	15	24	44	2	20	2	16
4	4	4	20	20	20	4	4	4	7	9	24	24	1	23	2	5
4	4	4	4	4	4	4	4	4	7	9	24	20	1	21	2	0.5
12	12	12	12	12	12	12	12	12	21	15	24	59	2	20	2	9
4	4	4	4	4	4	4	4	4	7	9	24	20	1	20	2	12
12	14	9	8	8	8	8	8	8	14	12	24	29	2	21	2	4
9	8	8	8	8	8	8	8	8	14	12	24	41	1	20	2	8
12	12	12	12	12	12	12	12	12	21	15	24	60	1	23	2	1
12	12	12	12	12	12	12	12	12	21	15	24	32	1	20	2	3
20	20	20	20	20	20	20	20	20	35	21	24	100	1	21	2	8
4	4	4	4	4	12	12	12	12	21	15	24	36	1	21	2	6
12	12	12	12	12	12	12	12	12	21	15	24	60	2	21	2	6
11	12	12	12	12	12	12	12	12	21	15	24	45	2	20	2	4
20	20	20	20	20	20	20	20	20	9	12	25	60	1	20	2	3
12	12	12	12	12	12	12	12	12	21	15	24	53	2	21	2	5
8	8	8	8	8	8	8	8	8	14	12	24	34	1	21	2	3
11	10	5	10	12	12	4	4	4	7	9	21	50	1	21	2	8
10	12	12	12	16	16	16	12	12	22	17	24	60	1	22	2	25
11	16	12	16	12	12	12	14	8	16	13	21	55	2	20	2	10
14	12	13	16	16	16	12	12	8	23	16	24	46	1	20	2	10
14	14	13	12	12	12	12	12	12	21	15	23	43	2	21	2	10
4	4	4	4	4	4	4	4	4	7	9	24	20	2	21	2	5
12	14	10	8	12	12	8	12	8	18	15	23	44	1	21	2	8
13	12	12	12	12	12	12	12	12	21	15	24	34	1	20	2	8
12	15	9	11	12	12	12	12	12	21	15	24	33	2	20	2	4
4	4	4	12	20	20	4	4	4	21	15	24	20	2	20	2	5
12	12	12	12	12	12	12	12	12	21	15	24	70	1	20	2	8
15	15	16	16	16	16	12	12	9	21	15	24	45	1	20	2	9
12	20	12	12	12	12	12	12	12	16	12	24	31	2	19	2	5
9	17	10	13	12	12	12	12	12	21	15	24	43	2	20	2	8
12	12	12	12	12	12	12	12	4	21	15	24	43	1	20	2	5
16	15	16	16	16	16	8	13	12	27	19	20	76	1	20	2	8
12	12	12	12	12	16	12	8	16	21	15	24	63	2	21	2	4
17	18	14	15	20	20	12	13	10	20	13	24	61	1	21	2	4
12	11	12	16	16	16	10	8	8	18	15	22	30	2	20	2	5
13	14	12	10	12	12	11	8	4	20	17	22	38	2	20	2	5
12	12	12	12	12	12	12	12	12	21	15	24	60	1	20	2	8
4	4	4	4	4	4	4	4	4	7	9	24	20	2	20	2	3
4	4	4	4	4	4	4	4	4	7	9	24	52	1	20	2	3
13	18	12	20	20	20	4	4	4	15	12	18	28	1	21	2	1
13	12	14	8	12	16	6	4	4	21	15	24	36	2	20	2	1
14	15	17	18	20	20	20	17	16	28	18	24	61	1	21	2	10
12	12	12	12	12	12	12	12	12	21	15	24	60	1	21	2	8
9	10	12	14	16	16	15	6	8	14	9	21	26	1	20	2	3
12	12	12	12	12	12	12	12	12	21	15	24	58	1	20	2	7
14	13	9	12	12	11	10	12	12	21	15	24	51	2	22	2	2
12	16	11	12	13	14	8	8	8	25	16	24	35	1	21	2	2
20	18	20	20	20	20	14	12	12	27	21	22	65	1	22	2	3
12	12	12	12	12	16	8	9	8	14	14	24	40	2	20	2	2
12	12	12	12	12	12	12	12	12	21	15	24	41	1	21	2	3
13	12	12	12	12	12	12	12	11	18	14	21	39	1	20	2	4
15	17	11	12	12	12	11	4	4	15	13	22	32	1	20	2	6
4	18	15	4	20	20	4	4	4	7	13	20	39	2	20	2	8
20	16	10	13	20	20	4	6	13	10	14	14	55	1	21	2	10
13	12	12	13	12	16	9	7	12	22	16	22	28	1	21	2	5
12	15	11	10	14	12	7	8	8	19	14	24	34	1	20	2	5
15	12	12	12	12	12	11	12	11	14	14	20	49	1	21	2	5
12	12	12	12	12	12	12	12	12	21	15	24	47	2	20	2	5
11	8	10	12	15	16	10	7	4	18	13	21	30	2	20	2	6
13	12	12	12	13	12	12	12	11	21	15	24	44	1	20	2	3.5
14	15	15	12	16	16	8	8	12	22	14	15	54	1	20	2	3
14	20	6	4	12	12	13	4	6	10	14	25	42	2	20	2	10
13	14	13	17	16	17	11	8	12	17	11	24	32	2	21	2	10
20	20	20	8	20	14	12	8	4	18	16	15	58	2	20	2	8
12	13	11	15	12	12	12	12	11	22	17	27	74	1	20	2	6
4	4	4	8	12	12	12	12	12	21	15	24	20	1	21	2	1
13	12	8	13	13	15	10	5	8	16	13	21	29	2	20	2	6
12	12	11	12	12	12	8	10	12	21	15	24	39	2	19	2	5
18	20	20	19	20	20	20	20	20	35	21	24	100	1	20	2	9
20	20	20	20	20	20	20	20	20	35	21	24	100	1	21	2	15
8	8	8	8	8	8	8	8	8	14	12	24	59	1	20	2	8
12	12	12	12	12	12	12	12	12	21	15	24	28	2	21	2	2
12	12	12	12	12	12	12	12	12	21	15	24	60	1	21	2	4
12	12	12	12	12	12	12	12	12	21	15	24	60	1	22	2	10
4	20	20	20	20	20	20	20	20	35	21	24	20	2	20	2	0
4	4	4	4	4	4	4	4	4	7	9	24	20	1	20	2	0
12	12	12	12	12	12	12	12	12	21	15	24	84	1	20	2	12
4	4	4	4	4	4	4	4	4	7	11	22	20	1	21	2	1
8	8	8	12	12	12	12	12	12	21	15	24	20	1	22	2	3
12	12	12	12	12	12	12	12	12	21	15	24	60	2	20	2	10
10	10	10	10	10	10	11	9	10	17	13	25	45	2	21	2	4
12	12	12	12	12	12	12	12	12	21	15	24	40	1	20	2	5
12	12	12	12	12	12	12	12	12	21	15	24	60	2	23	2	5
8	7	4	4	4	4	4	4	4	21	15	24	21	1	20	2	2
11	12	12	12	12	12	12	12	12	21	15	24	55	2	20	2	8
8	8	8	8	8	12	12	12	12	22	15	25	100	1	21	2	5
4	4	4	4	4	4	4	4	4	7	9	24	40	1	20	2	3
8	8	8	8	8	8	8	8	8	14	12	24	20	1	20	2	2
11	16	12	16	16	16	12	12	12	21	14	24	41	1	20	2	4
12	12	12	12	12	12	12	12	12	21	15	24	66	2	21	2	5
18	20	20	20	20	20	20	20	20	35	21	24	70	1	20	2	4
12	12	12	12	12	12	12	12	12	21	15	24	79	1	20	2	5
12	12	12	12	12	12	12	12	12	21	15	24	57	2	20	2	12
9	4	4	4	4	4	4	4	4	7	9	25	28	2	20	2	4
15	16	14	14	16	13	12	16	16	23	15	25	46	1	20	2	6
16	16	16	16	16	16	18	20	20	35	21	24	59	1	20	2	5
16	16	16	16	16	16	16	16	16	21	15	24	60	1	20	2	1
12	12	12	12	12	12	12	12	12	21	15	24	60	2	21	2	6
10	13	12	14	14	12	13	12	12	21	15	24	35	2	19	2	3
12	12	12	12	12	12	12	12	12	21	15	24	41	2	20	2	4
4	12	8	8	8	12	12	12	12	21	15	24	48	2	20	2	5
12	12	12	12	12	12	12	12	12	21	15	24	56	2	20	2	3
12	12	12	12	12	12	12	12	12	21	15	24	59	1	22	2	10
4	4	8	4	20	20	14	16	8	21	15	24	20	1	20	2	5
16	20	20	20	20	20	20	20	20	7	9	24	94	2	20	2	8
12	12	12	12	12	12	12	12	12	21	15	24	46	2	20	2	4
12	12	12	12	12	12	12	12	12	21	15	24	53	1	21	2	5
12	14	16	14	12	12	12	17	15	24	15	24	39	1	20	2	4
12	12	12	12	12	12	12	12	12	21	15	24	41	2	21	2	3
12	16	15	9	12	12	12	12	12	21	15	24	27	1	21	2	10
8	13	12	12	12	12	12	12	12	21	15	24	62	2	20	2	2
20	20	20	20	20	20	20	20	20	35	21	24	96	1	20	2	12
12	12	12	12	12	12	12	12	12	21	15	24	60	2	20	2	14
20	20	20	20	20	18	16	16	16	28	18	24	94	2	20	2	10
12	15	13	12	16	16	8	12	10	28	18	24	51	2	21	2	2
11	16	6	12	20	17	12	7	4	17	13	23	23	2	20	2	8
10	17	20	20	20	20	20	20	20	35	21	24	30	1	21	2	6
12	12	12	12	12	12	12	12	12	24	15	24	57	1	20	2	7
4	4	4	4	4	7	6	7	9	15	15	26	34	2	20	2	3
12	12	12	12	12	14	12	12	12	21	15	23	54	2	20	2	6
12	12	12	12	12	12	12	12	12	21	15	24	37	2	22	2	2
12	12	12	12	12	12	12	12	12	21	15	24	33	2	20	2	3
8	8	8	11	10	11	11	11	11	21	15	24	53	1	20	2	5
7	10	4	15	16	16	4	4	4	7	8	22	29	2	20	2	5
20	20	20	20	20	20	20	20	20	30	18	24	73	2	20	2	6
14	18	19	16	16	16	13	16	14	21	15	24	25	1	21	2	8
10	20	17	20	20	20	4	4	4	7	9	24	22	2	20	2	2
13	15	16	16	13	15	14	13	9	28	18	25	66	2	20	2	10
8	8	8	8	8	8	8	8	12	21	15	24	38	2	21	2	3
12	12	12	12	12	12	12	12	12	21	15	24	57	2	20	2	3
12	12	12	12	12	12	12	12	12	21	15	24	74	2	20	2	9
4	4	10	12	12	12	12	12	12	21	15	24	44	2	19	2	12
12	12	12	12	12	12	12	12	12	21	15	24	58	2	21	2	8
12	12	12	12	12	12	12	12	12	21	15	24	57	1	20	2	3
12	12	12	12	12	12	12	12	12	21	15	24	64	1	20	2	10
11	12	12	12	12	12	12	12	12	21	15	24	56	2	20	2	6
9	12	12	12	12	12	4	4	4	19	15	23	46	1	21	2	4
4	4	4	4	4	4	4	4	4	7	9	24	24	1	20	2	6
12	12	12	12	20	20	4	9	8	21	15	24	20	1	21	2	5
13	13	11	12	11	13	13	15	12	23	14	19	66	1	20	2	6
13	16	16	16	14	15	15	14	13	22	16	23	62	2	21	2	5
13	17	17	15	20	20	8	4	8	8	11	22	49	2	20	2	4
7	16	12	12	10	11	12	10	11	17	13	23	46	1	21	2	9
12	16	18	20	20	12	12	12	12	21	15	24	41	2	20	2	4
15	16	16	16	16	15	14	12	12	21	15	24	68	1	19	2	4
12	12	12	12	12	12	12	12	12	14	12	21	51	1	20	2	10
4	4	10	14	12	12	4	4	4	18	15	21	24	2	21	2	8
14	16	16	12	12	12	12	12	12	18	13	22	34	2	20	2	12
13	15	14	13	14	15	12	12	12	17	14	24	53	1	21	2	6
14	12	8	9	12	12	7	8	8	21	15	24	32	1	20	2	1
9	16	8	9	12	12	10	4	8	17	17	25	30	1	21	2	8
4	4	4	4	4	4	4	4	4	7	9	24	53	1	20	2	10
20	20	20	20	20	20	20	20	20	35	21	24	40	1	19	2	5
12	12	12	12	12	12	12	12	12	23	16	26	60	1	21	2	12
12	12	12	12	12	12	12	10	12	18	13	24	52	2	20	2	3
16	15	16	16	16	16	16	16	16	28	18	24	79	2	20	2	12
12	12	12	12	12	12	12	12	12	21	15	24	44	1	20	2	7
14	15	13	12	12	12	12	12	12	21	15	24	37	2	20	2	5
8	17	11	18	20	20	4	4	12	17	15	20	22	1	20	2	1
14	16	14	15	16	16	10	8	8	21	15	24	33	1	20	2	3
8	15	9	15	16	16	7	6	4	7	9	25	46	2	21	2	6
20	20	20	20	20	20	20	20	20	35	21	24	41	1	20	2	4
20	20	20	20	20	20	20	20	20	35	21	24	20	1	21	2	1
15	16	16	16	19	19	17	20	12	30	9	19	32	1	20	2	7
14	14	16	12	16	16	8	8	12	19	15	24	48	1	21	2	5
11	12	12	12	12	12	9	8	8	20	15	24	48	2	20	2	10
12	12	12	13	13	15	10	8	8	21	15	24	62	2	20	2	4
13	13	16	9	16	12	8	8	11	26	17	17	46	2	21	2	8
13	14	12	12	20	20	9	12	12	21	15	24	77	2	20	2	4
14	18	17	12	20	20	10	4	12	26	16	24	31	2	22	2	3
15	17	18	20	20	20	12	5	14	24	18	24	45	1	21	2	8
12	20	17	17	20	20	13	8	8	14	14	24	32	1	20	2	4
17	18	13	20	18	17	12	9	9	24	16	20	57	1	21	2	6
11	15	14	19	16	14	10	10	8	19	15	23	57	2	20	2	8
7	17	11	12	18	20	6	4	4	25	15	24	26	1	21	2	12
13	12	12	12	12	12	11	12	8	15	12	20	47	2	20	2	5
16	15	12	16	16	16	14	8	8	21	16	26	34	2	20	2	5.5
15	16	15	14	15	15	11	14	14	27	16	25	59	1	20	2	10
12	16	12	11	14	14	10	8	9	16	13	21	31	2	21	2	8
16	14	16	16	16	16	13	7	12	21	10	19	49	2	19	2	6
14	12	13	13	12	16	9	10	11	19	15	21	46	1	21	3	8
9	13	11	11	15	16	9	9	8	16	11	17	37	2	20	2	8
8	14	11	13	16	12	8	8	10	16	12	20	62	1	22	2	5
9	12	12	11	16	16	8	6	8	13	10	20	44	2	20	2	2
10	12	16	15	11	11	12	12	12	25	19	22	53	1	20	2	18
11	20	13	12	10	12	11	8	11	21	14	24	39	1	20	3	10
9	14	5	8	16	16	13	5	8	12	12	18	30	1	20	2	3
12	15	9	12	16	16	10	9	10	12	9	21	40	2	20	2	6
9	16	8	11	12	12	7	4	6	19	15	24	40	1	21	2	7
12	14	14	16	16	16	9	8	4	18	15	23	46	2	19	2	5
14	15	13	12	20	20	14	7	8	20	15	16	37	1	20	2	4
11	10	12	10	10	11	11	10	10	20	14	24	50	1	21	2	1
10	10	9	12	12	12	8	8	8	18	12	22	43	2	20	2	4
15	16	14	13	20	20	8	6	4	22	13	20	39	1	20	2	3
15	15	15	13	12	16	12	8	12	21	14	21	62	1	21	2	8
14	13	13	13	16	16	13	11	12	20	15	22	58	2	21	2	3
20	20	20	20	20	20	20	20	20	35	21	24	100	1	21	2	8
12	16	12	11	12	20	12	8	12	19	14	24	52	1	20	2	7
11	12	12	12	16	15	8	4	4	19	13	18	35	2	20	2	16
16	14	9	20	18	19	13	8	8	8	6	25	48	1	21	2	16
12	12	15	11	12	15	11	8	8	22	17	19	37	1	21	2	3
12	14	10	15	13	15	10	10	9	23	14	22	44	2	20	2	6
11	11	15	16	16	16	10	10	10	14	9	24	51	1	20	2	10
10	12	12	12	13	10	11	12	12	16	14	25	51	1	20	2	10
15	13	17	16	16	16	12	11	10	26	19	26	48	1	20	2	16
10	10	7	10	10	8	7	9	10	19	13	23	51	1	21	2	6
13	12	12	12	12	12	12	12	12	21	15	24	90	1	21	2	12
13	17	6	6	12	12	8	4	7	12	10	17	23	1	21	2	2
14	14	11	12	12	12	11	6	12	7	5	15	33	2	20	2	10
10	14	9	12	15	20	5	4	5	12	14	21	32	2	20	2	3
4	12	12	13	16	16	7	4	4	7	11	22	35	2	21	2	12
11	15	13	12	13	15	12	10	8	26	18	22	67	1	21	2	3
15	14	10	10	11	12	14	8	12	16	11	16	58	1	20	2	2
12	12	8	11	14	13	9	8	6	27	22	18	59	2	19	2	18
14	15	13	15	15	15	13	12	10	18	14	22	50	2	20	2	4
8	8	11	12	13	12	8	12	12	14	11	26	56	1	20	2	5
12	12	14	13	16	16	12	8	8	16	15	18	36	2	21	2	7
12	14	16	11	16	16	11	12	12	24	18	21	45	1	19	2	16
11	11	11	9	15	18	7	8	12	15	8	17	42	1	20	2	6
13	15	12	12	15	14	12	13	12	21	14	21	49	1	20	2	4
12	15	13	13	16	16	10	10	12	28	19	24	51	2	21	2	5
14	14	12	17	19	20	13	10	14	24	16	18	27	1	20	2	4
11	16	13	13	16	16	11	8	9	14	11	18	30	1	21	2	5
13	13	10	11	17	16	12	5	12	14	12	22	29	2	21	2	4
13	14	12	15	16	16	9	8	8	18	16	22	38	1	20	2	1
13	14	12	11	16	16	10	9	8	21	15	19	45	2	20	2	4
13	16	11	13	15	18	7	4	7	13	11	23	34	1	20	2	4
4	16	15	18	20	20	20	9	8	15	12	14	40	1	20	2	2
11	12	9	9	13	12	7	7	12	14	12	22	42	1	21	2	5
8	8	8	8	8	8	8	8	8	14	12	24	40	1	21	2	10
11	11	11	11	10	12	10	12	12	21	15	24	60	2	14	2	5
20	20	20	20	20	20	20	20	20	35	21	24	100	1	20	2	19
12	12	12	12	12	12	12	12	12	21	15	24	40	1	21	2	5
10	11	10	10	11	11	15	11	8	19	14	24	59	2	20	2	6
8	8	8	8	8	8	8	8	8	14	12	24	40	1	20	2	1
4	4	4	4	4	4	4	4	4	9	9	24	20	1	20	2	3
4	4	4	12	16	12	12	12	12	21	15	24	20	2	19	2	2
8	8	8	8	8	8	8	8	8	14	12	24	76	1	19	2	3
8	8	8	8	8	8	8	8	8	21	15	24	40	1	20	2	1
12	12	12	12	12	12	12	12	12	21	15	24	60	1	20	2	5
4	4	4	20	4	4	8	10	8	7	9	24	24	1	20	2	5
4	4	12	12	12	12	12	12	12	21	15	24	22	1	19	2	6
12	12	12	12	12	12	12	12	12	21	15	24	60	2	20	2	18
8	8	8	8	8	8	8	8	8	14	12	24	20	1	20	2	3
4	20	20	20	20	20	20	20	20	35	21	24	39	2	20	2	6
20	4	7	13	12	12	12	12	12	21	15	24	94	2	21	2	12
8	8	8	8	8	8	8	8	8	14	12	24	40	1	20	2	3
20	20	4	20	20	20	19	8	10	18	14	27	89	1	21	2	16
4	4	4	20	20	20	20	20	20	7	9	24	20	1	20	2	1
13	17	12	13	13	13	15	11	14	22	16	23	61	1	21	2	3
12	12	12	12	12	12	12	12	12	21	15	24	39	1	21	2	3
4	4	4	4	4	4	4	4	4	7	9	24	20	1	21	2	2
12	12	12	12	12	12	12	12	12	21	15	24	60	1	20	2	7.5
12	12	12	12	12	12	12	12	12	21	15	24	60	1	20	2	10
12	12	12	12	12	12	4	4	4	7	9	24	20	1	20	2	5
4	10	11	12	12	12	10	12	12	24	18	22	29	1	20	2	10
4	4	4	4	4	4	4	4	4	7	9	24	20	1	21	2	1
4	4	4	4	4	4	4	4	4	21	15	24	41	1	19	2	10
12	11	12	12	12	12	12	8	8	19	13	26	44	1	22	2	8
4	4	4	4	4	4	4	4	4	7	9	24	20	2	20	2	10
12	12	12	12	12	12	12	12	12	21	15	24	60	1	20	2	12
11	12	8	9	10	10	11	9	8	16	12	24	42	2	20	2	5
10	11	12	12	12	12	12	12	12	21	15	24	40	2	20	2	5
6	6	4	6	12	8	12	12	12	21	15	23	25	1	20	2	5
17	16	16	16	16	16	16	16	16	28	18	24	60	1	20	2	8
4	4	4	4	4	4	4	4	4	7	9	24	20	1	20	2	0
13	12	12	12	12	12	12	12	12	23	15	25	44	1	20	2	3.5
12	12	12	12	12	12	12	12	12	21	15	24	61	1	20	2	3
8	8	8	8	8	8	8	8	8	14	12	24	69	1	20	2	14
7	11	5	7	6	6	4	6	4	11	10	26	29	1	21	2	2
12	12	12	14	13	13	12	12	12	21	15	24	56	2	20	2	15
12	12	12	12	12	12	12	13	13	22	15	24	66	1	21	2	5
15	16	16	13	12	12	12	12	12	21	15	24	36	2	20	2	10
20	20	20	20	20	20	20	20	20	35	21	24	95	1	20	2	8
5	4	4	6	4	4	8	8	8	15	15	26	33	1	20	2	1
5	8	8	8	8	8	8	8	8	14	12	24	32	1	19	2	2
12	12	12	12	12	12	12	12	12	21	15	24	40	1	20	2	8
12	12	12	12	12	12	12	12	12	21	15	24	39	2	20	2	7
9	11	8	10	14	15	11	11	12	21	15	24	47	1	20	2	10
10	16	7	8	8	8	8	8	8	14	12	22	39	2	20	2	5
12	12	12	12	12	12	12	12	12	21	15	24	58	1	21	2	5
10	14	7	8	8	7	7	6	6	12	13	19	26	2	20	2	2
10	10	10	10	11	11	10	10	10	19	14	23	48	1	21	2	6
13	10	16	8	16	8	16	8	16	25	10	29	61	2	13	1	5
5	6	8	5	6	5	5	6	10	18	13	22	25	1	21	1	8
13	12	12	12	12	12	12	12	12	21	15	24	40	1	22	2	2
13	15	14	12	12	12	12	12	12	21	15	24	44	1	20	2	4
10	11	11	11	16	13	10	12	12	21	15	23	44	2	20	2	5
10	12	12	14	19	16	10	6	5	22	15	24	64	2	21	2	6
12	12	12	12	12	12	12	12	12	21	15	24	60	1	21	2	10
12	12	12	12	12	12	12	12	12	21	15	24	20	1	20	2	8
10	12	12	12	12	12	12	12	12	16	11	18	28	1	19	2	8
14	16	16	16	19	18	14	13	13	27	17	23	53	1	22	2	6
12	12	12	12	12	16	8	6	12	19	13	26	52	1	21	2	10
10	8	12	12	12	12	12	12	12	20	15	26	31	1	21	2	5
15	15	15	12	15	12	9	9	10	18	14	22	59	1	20	2	15
12	12	12	12	12	12	12	12	12	21	15	24	40	1	19	2	2
10	10	10	10	10	10	12	10	10	19	14	23	47	1	21	2	8
9	13	12	12	12	12	12	12	12	21	15	24	50	1	20	2	12
14	18	20	20	20	20	12	13	10	29	20	23	40	2	20	2	10
8	10	11	12	12	12	12	12	12	21	15	24	52	1	20	2	8
10	12	13	10	12	12	11	12	12	21	13	23	50	1	20	2	8
10	13	12	12	13	12	12	12	12	21	15	23	42	1	22	2	5
16	15	14	15	12	12	17	10	11	22	16	23	60	2	20	2	12
15	12	8	15	17	16	12	8	9	22	18	20	31	2	19	2	5
10	13	12	13	12	15	12	12	12	21	15	24	60	1	20	2	10
12	12	12	12	12	12	12	12	12	21	15	24	34	1	21	2	6
4	4	4	8	12	8	4	4	4	11	9	24	29	1	20	2	10
8	7	12	13	13	14	6	9	10	19	15	24	38	1	20	2	6
11	13	10	11	16	14	5	8	9	21	15	24	34	2	20	2	5
12	16	16	16	16	16	16	16	16	28	18	24	80	1	21	2	4
12	12	12	12	12	12	12	12	12	21	15	24	60	1	20	2	5
4	9	6	7	4	20	6	6	5	20	10	22	33	2	20	2	10
11	20	12	19	15	11	11	5	5	28	16	29	50	2	20	2	10
11	14	12	12	12	12	12	11	10	22	17	24	34	2	20	2	8
11	16	11	12	13	16	11	6	9	18	14	22	34	2	20	2	6
9	7	9	6	11	12	15	11	12	23	21	24	77	2	21	2	8
15	16	15	14	14	15	14	14	13	26	17	24	61	1	20	2	5
4	4	4	12	12	12	10	4	4	12	9	22	24	2	20	2	5
8	8	8	8	8	8	8	8	8	14	12	24	40	1	21	2	4
14	14	16	14	15	16	12	8	9	16	10	23	44	1	22	2	2
12	14	12	12	16	16	9	8	8	17	12	20	45	2	20	2	6
14	18	7	10	12	12	4	4	4	7	6	21	36	1	20	2	4
12	12	12	11	15	12	9	8	8	15	13	23	60	1	20	2	8
12	14	11	12	12	12	10	11	12	19	15	25	39	1	19	2	4
12	12	10	15	12	12	12	12	8	21	15	24	45	1	20	2	8
8	8	8	8	8	8	8	8	8	14	12	24	38	1	19	2	8
14	14	16	16	16	16	14	10	10	17	12	18	46	2	20	2	5
13	13	12	10	20	18	7	7	10	20	16	22	37	1	20	2	2
14	14	14	14	14	14	14	14	14	22	17	22	70	1	21	2	8
10	13	10	17	17	17	9	8	9	18	14	22	35	2	20	2	6
12	12	12	12	12	12	12	12	12	21	15	24	40	1	20	2	5
14	18	17	13	20	16	7	5	6	25	18	26	37	2	20	2	10
12	11	10	12	16	16	8	4	4	21	15	24	38	2	19	2	8
4	4	4	4	4	4	4	4	4	7	9	24	20	1	21	2	1
12	12	12	12	12	12	12	12	12	21	15	24	61	1	20	2	5
9	4	15	14	13	14	13	12	14	24	14	23	23	1	21	2	1
12	12	12	12	12	12	12	12	12	21	15	24	60	1	20	2	4
14	13	16	15	16	16	8	4	4	20	14	23	40	2	20	2	3
19	14	11	9	12	12	10	12	8	16	13	17	62	2	21	2	6
15	14	13	15	16	16	13	11	8	20	17	23	64	1	19	2	7
12	12	12	12	12	12	12	12	12	21	15	24	40	2	22	4	11
16	16	16	16	16	16	16	16	16	28	18	24	80	1	23	4	4
4	4	4	4	4	4	4	4	4	7	9	24	20	2	23	4	6
4	4	4	4	4	4	4	4	4	7	9	24	20	1	24	4	1
8	8	10	9	9	11	9	12	12	20	15	24	21	2	23	4	1
12	20	20	20	20	20	20	20	20	35	21	24	20	1	22	4	8
12	12	12	12	12	12	12	12	12	21	15	24	60	2	23	4	8
14	12	13	13	13	13	14	16	19	34	19	24	70	1	23	4	2
4	4	4	4	4	4	4	4	4	7	9	24	21	2	22	4	8
12	12	10	11	12	12	9	11	10	20	14	24	37	2	23	4	6
8	7	8	10	10	10	9	8	10	14	15	24	50	2	22	4	3
12	12	12	12	12	12	12	12	12	21	15	24	60	1	22	4	10
20	20	20	20	20	20	20	20	20	35	21	24	76	1	24	4	20
13	12	12	12	12	12	12	12	12	21	15	24	39	1	23	4	4
4	4	4	4	4	4	4	6	8	14	14	24	35	2	25	4	15
8	8	8	8	12	12	12	12	12	21	15	24	42	1	24	4	5
16	16	16	16	16	16	16	16	14	26	14	22	90	2	24	4	5
12	12	12	12	12	12	11	16	12	19	13	26	60	2	22	4	4
15	15	16	16	16	16	16	16	16	28	18	24	45	1	24	4	3
4	4	4	4	4	4	4	4	4	7	9	24	20	1	24	4	5
12	12	12	12	12	12	12	12	12	21	15	24	50	2	23	4	8
8	16	12	12	12	12	12	12	12	20	14	22	58	2	22	4	8
7	7	6	11	11	12	10	14	12	20	14	21	20	2	22	4	8
9	16	13	15	12	15	13	12	15	24	16	20	41	2	22	4	9
12	12	12	12	12	12	12	12	12	21	15	24	22	2	21	4	12
12	12	12	12	12	12	12	12	12	21	15	24	75	1	24	4	4
8	8	8	8	16	16	16	16	8	7	9	24	32	2	21	4	2
12	12	10	12	12	12	12	12	12	21	15	24	43	1	25	4	5
12	12	12	12	12	12	12	12	12	21	15	24	60	2	23	4	5
12	15	13	12	12	12	12	13	12	21	15	24	59	2	23	4	8
15	16	12	12	12	12	12	12	12	21	15	24	61	2	22	4	4
13	12	10	12	12	12	12	12	12	28	18	24	46	2	23	4	10
6	4	4	4	4	4	4	4	4	7	9	27	49	2	23	4	4
12	12	12	12	12	12	12	12	12	21	15	24	59	2	23	4	6
10	12	11	10	12	13	12	11	11	21	16	24	28	2	24	4	6
15	16	13	20	20	17	8	8	8	19	14	25	56	2	22	4	4
12	13	13	20	20	20	11	12	8	21	15	24	59	2	23	4	2
11	12	16	13	12	12	12	10	9	20	17	22	37	2	23	4	7
10	12	12	12	12	12	12	12	12	21	15	24	35	2	22	4	8
17	16	20	15	20	16	16	16	16	35	21	25	79	2	25	4
15	20	20	20	20	20	16	20	20	33	24	24	83	2	22	4	24
12	13	14	14	12	16	11	9	12	19	12	23	36	2	22	4	8
13	16	15	16	16	16	16	16	16	28	18	23	48	2	22	4	6
14	17	9	14	12	12	12	12	12	21	15	24	55	2	24	4	6
12	12	16	14	12	15	14	9	12	19	14	21	63	2	22	4	5
11	14	12	12	12	12	12	12	12	21	15	24	23	2	23	4	5
13	12	12	13	13	14	8	8	12	18	14	24	50	2	23	4	4
11	15	13	12	12	15	12	9	9	14	10	17	44	2	23	4	10
15	16	13	12	16	16	12	12	12	24	15	23	39	2	23	4	7
14	15	14	16	16	16	12	9	10	21	15	24	42	2	22	4	5
10	14	12	13	16	16	7	9	9	18	14	23	32	2	22	4	4
11	16	12	13	16	16	7	12	10	21	17	23	28	2	22	4	2
16	18	15	20	20	20	18	14	12	28	18	26	47	2	21	4	10
12	16	10	14	16	18	12	12	12	27	20	20	47	2	22	4	8
12	12	12	13	12	12	12	12	11	18	15	23	41	2	22	4	10
13	14	15	16	16	16	10	10	9	23	17	18	56	2	22	4	8
10	10	6	5	12	13	6	4	4	9	7	20	32	2	25	4	3
18	14	19	20	20	15	17	12	18	34	15	24	71	2	22	4	10
9	14	13	12	13	16	10	8	8	23	14	20	23	2	23	4	6
11	13	8	10	16	16	10	9	11	14	11	20	31	2	22	4	4
14	15	9	12	16	16	11	4	4	13	9	15	38	2	23	4	10
9	15	14	14	16	16	8	12	13	18	14	21	46	2	23	4	12
16	15	16	17	16	16	10	10	10	23	15	22	58	2	22	4	11
12	14	10	13	12	12	9	9	8	16	13	22	29	2	28	4	2
12	10	11	13	20	15	8	8	9	25	17	23	35	2	23	4	2
11	12	13	9	16	15	11	9	11	28	18	25	46	2	24	4	8
14	13	13	12	16	16	12	9	9	20	16	21	60	2	22	4	5.5
4	4	4	4	4	4	4	4	4	7	9	24	41	2	20	1	5
12	12	12	12	12	12	12	12	12	21	15	24	60	1	18	1	12
11	12	10	10	10	12	10	11	10	21	15	24	61	1	19	1	6
12	12	12	12	12	12	12	12	12	21	15	24	40	2	19	1	2
4	4	4	4	4	4	4	4	4	7	9	24	20	1	19	1	1
11	12	12	12	12	12	12	12	12	21	15	24	23	1	21	1	16
20	4	20	20	20	20	4	4	4	7	9	24	33	2	19	1	12
14	14	13	13	14	13	13	14	13	23	16	25	78	1	19	1	6
12	12	12	12	12	12	12	12	12	21	15	24	24	2	19	1	15
12	12	12	12	12	12	8	12	12	21	15	24	40	2	19	1	8
4	4	4	4	4	4	4	4	4	7	9	24	23	1	20	1	6
8	10	9	11	10	9	8	8	8	11	12	20	22	1	20	3	8
8	4	12	11	12	12	12	12	12	21	15	24	20	1	18	1	2
8	8	8	8	8	8	8	8	8	19	15	24	40	1	20	1	5
11	12	12	12	12	12	12	12	12	21	15	24	38	2	20	1	10
12	12	12	12	12	12	12	12	12	21	15	24	40	1	20	1	5
15	11	12	13	20	20	10	10	10	20	13	23	58	1	19	1	3
4	4	4	4	4	4	4	4	4	7	9	24	20	1	19	1	4
12	12	12	12	12	12	12	12	12	22	15	24	61	2	20	1	10
4	4	4	4	4	4	4	4	4	8	13	25	79	2	18	2	18
9	11	9	11	11	11	11	11	9	17	12	27	49	1	20	1	6
12	12	12	12	12	12	12	12	12	21	15	24	20	2	19	1	6
11	15	11	12	12	12	12	12	12	21	15	24	36	2	19	1	5
4	12	12	12	12	12	4	4	4	21	15	24	60	2	19	1	12
11	12	10	10	8	20	8	8	8	16	14	22	38	2	19	1	10
4	4	4	4	4	4	4	4	4	7	9	24	20	2	20	1	2
4	8	11	12	16	16	4	4	4	7	9	24	24	2	19	1	12
13	10	12	12	12	12	10	4	6	7	11	22	29	1	20	1	7
12	16	17	11	20	20	8	8	4	25	19	23	32	2	20	1	6
4	4	4	4	4	4	4	4	4	7	9	24	47	1	20	1	6
12	12	12	12	12	12	12	12	12	21	15	24	44	2	20	1	10
8	20	12	8	9	9	8	8	8	14	12	24	21	2	20	1	8
13	18	20	20	20	20	8	8	8	14	13	23	47	2	19	1	10
20	20	20	20	20	20	4	8	8	14	12	24	64	1	20	1	12
15	13	16	16	13	16	10	9	8	21	15	24	46	2	19	1	12
12	12	12	12	12	12	12	12	12	21	17	19	50	2	19	1	5
12	15	12	13	11	14	7	8	7	20	15	26	22	2	21	1	10
5	14	16	11	20	20	14	9	5	9	10	11	48	2	20	1	4
11	20	20	20	20	20	12	10	8	24	19	22	77	2	19	1	5
4	16	16	12	20	20	8	4	4	7	5	20	25	1	19	1	4
11	16	12	12	12	12	12	12	9	21	15	24	57	2	20	1	6
12	18	12	12	16	19	12	12	12	13	11	18	31	2	21	1	12
4	4	4	8	20	20	4	4	8	15	9	8	30	1	20	1	12
11	16	11	14	14	13	10	10	10	18	13	20	26	1	19	1	2
11	15	12	12	12	12	12	12	12	21	15	24	48	2	19	1	4
13	12	12	12	12	12	12	12	12	16	13	26	37	1	20	1	8
16	14	14	10	10	10	10	10	14	28	14	23	55	1	21	1	5
12	12	12	12	12	16	9	5	4	21	15	24	49	2	20	1	6
12	12	12	12	12	12	12	12	12	21	15	24	33	2	19	1	2
14	11	8	8	8	8	8	8	8	14	12	24	37	1	20	1	2
11	18	9	12	15	15	6	9	10	22	15	21	23	1	18	1	5
12	15	10	12	16	16	4	4	4	15	13	23	27	1	19	1	5
13	12	11	12	12	16	10	4	8	21	15	24	42	1	19	1	2
17	20	20	16	17	16	10	8	8	14	12	24	50	1	19	1	8
10	14	8	20	20	20	12	9	8	21	15	24	28	2	19	1	8
14	14	15	16	16	16	12	8	11	14	11	19	34	2	20	3	5
12	14	16	12	16	16	12	10	12	23	15	19	48	2	19	1	3
4	8	4	10	16	20	12	12	8	17	16	24	21	1	20	1	2
11	14	13	10	14	12	12	12	12	21	14	25	42	2	20	1	7
14	20	12	12	20	20	5	12	11	20	15	24	30	1	20	1	2
11	8	13	10	14	12	7	7	11	22	14	21	43	2	19	1	7
12	12	12	15	12	11	11	13	12	33	20	22	47	2	20	1	5
10	12	15	10	16	16	9	11	8	28	20	23	29	1	19	1	8
13	9	15	17	16	10	12	13	10	21	15	24	56	2	19	1	6
13	20	11	12	12	12	12	12	12	18	14	22	39	2	19	1	14
10	12	12	12	12	12	6	5	6	21	15	24	34	2	20	1	4
14	17	16	8	16	16	10	8	4	21	15	24	46	2	19	1	12
9	11	9	11	16	15	9	8	8	16	15	23	28	1	19	1	1
11	10	14	18	11	12	12	12	11	20	12	25	59	1	19	1	1
15	11	10	10	15	12	8	4	8	15	12	20	26	1	21	1	5
15	11	13	12	12	12	13	12	11	16	15	23	32	1	19	1	5
12	13	9	12	15	14	11	11	11	20	14	24	40	1	22	1	5
12	17	12	12	12	16	12	8	8	20	16	22	52	2	20	1	12
15	15	10	10	13	12	13	10	12	18	16	23	40	2	20	1	2
18	14	20	13	16	15	9	17	11	28	15	21	62	1	20	1	3
12	14	12	12	16	16	14	9	8	22	15	23	41	1	19	1	5
12	14	7	12	12	12	7	8	12	19	15	22	37	2	19	1	12
9	11	12	12	15	15	11	12	10	20	15	23	48	2	20	1	5
13	17	9	8	18	20	7	4	4	18	14	22	31	1	19	1	3
13	11	9	8	12	12	8	4	6	12	10	21	33	2	20	1	5
15	16	13	17	18	18	10	20	15	20	17	26	71	2	19	1	4
7	8	7	8	8	8	7	8	9	18	16	24	30	1	19	1	3
14	14	16	8	16	16	8	4	4	16	16	15	34	1	20	1	5
12	12	12	13	20	20	7	10	9	18	12	19	30	2	19	1	6
11	11	12	15	16	16	8	12	9	24	15	24	41	1	20	1	6
10	14	10	11	20	18	10	10	11	15	10	20	39	2	20	1	9
12	15	15	13	15	12	12	12	12	15	12	22	35	1	21	1	3.5
12	15	14	13	16	16	11	8	10	16	11	17	56	1	18	1	6
15	17	14	11	18	18	8	8	7	22	20	15	33	2	19	1	4
11	13	12	12	16	16	8	8	7	18	14	24	37	1	19	1	2
12	17	16	15	20	20	14	10	20	28	18	22	32	2	19	1	8
12	15	14	12	16	16	10	8	9	15	13	23	37	1	20	1	5
12	11	12	12	12	12	8	8	10	20	14	24	43	1	20	1	8
13	14	13	14	14	16	15	12	11	31	20	22	45	2	20	1	14
14	12	13	11	16	16	8	8	9	17	12	19	26	2	19	1	4
14	12	16	16	16	16	13	8	10	33	18	18	53	1	20	1	5
11	14	12	16	20	20	14	7	10	21	12	14	40	2	19	1	10
12	14	12	13	13	12	9	7	9	19	13	27	32	2	20	1	5
12	18	11	12	18	20	8	6	13	19	17	20	38	2	20	1	5
15	14	15	10	16	13	11	10	9	20	16	22	32	2	20	1	5
12	11	12	12	12	12	12	12	12	21	15	24	35	2	19	1	10
13	17	10	11	16	17	8	8	9	18	17	18	40	2	20	1	10
12	16	12	8	20	20	12	4	8	23	21	24	44	2	20	1	10
11	12	12	11	15	13	11	8	8	17	18	17	29	1	20	1	5
7	10	8	9	8	9	4	4	4	14	13	23	20	2	20	1	3
6	10	4	14	16	16	8	4	4	15	12	23	33	2	19	1	10
12	12	12	12	12	12	12	12	12	21	15	24	60	1	21	3	4
12	12	12	12	12	12	12	12	12	21	15	24	20	1	21	3	2
16	16	16	16	14	14	16	16	16	28	17	23	84	1	21	3	5
17	12	12	12	12	12	12	12	12	21	15	24	20	1	21	3	1
8	8	8	8	8	8	8	8	8	14	12	24	41	1	21	3	5
12	13	13	12	14	12	14	13	14	23	15	22	40	1	22	3	12
12	12	16	11	13	13	13	13	14	25	15	21	60	1	22	3	5
15	16	4	4	4	20	4	4	4	7	5	24	28	1	20	3	4
20	20	20	20	20	20	20	20	20	35	21	24	96	1	23	3	10
14	12	12	12	14	13	12	14	14	25	18	22	62	1	21	3	4
12	12	12	12	12	12	12	12	12	21	15	24	60	1	23	3	12
12	12	12	12	12	12	12	12	12	21	15	24	59	1	21	3	5
8	8	8	8	8	8	10	11	8	19	10	24	52	1	21	3	2
12	12	12	12	12	12	12	12	12	21	15	24	60	1	22	3	4
13	14	14	14	14	14	14	14	14	24	16	24	71	1	22	3	5
4	4	4	4	4	4	4	4	4	21	15	24	20	2	22	3	1
11	14	11	13	16	14	14	15	13	25	20	25	61	1	22	3	10
12	12	12	12	12	12	12	12	12	21	15	24	40	1	21	3	5
4	4	4	4	20	20	12	4	4	7	5	24	27	1	21	3	10
4	4	4	4	4	4	4	4	4	7	9	24	20	1	21	3	2
12	12	12	12	12	12	12	12	12	21	15	24	60	2	21	3	12
4	4	4	4	4	12	12	12	12	20	12	25	28	1	21	3	5
8	8	8	9	10	10	10	10	10	18	12	24	21	1	21	3	5
4	4	4	4	4	4	4	4	4	7	9	24	22	1	22	3	7
12	12	12	12	13	12	12	12	12	21	15	24	58	1	22	3	8
4	4	4	4	12	12	12	12	12	21	15	24	20	1	23	3	6
12	20	20	20	20	20	8	4	4	15	13	20	20	1	21	3	1
20	12	8	4	20	20	8	6	8	35	21	24	44	2	22	3	2
8	8	8	8	8	8	8	8	8	14	12	24	37	1	21	3	8
12	12	12	12	12	12	12	12	12	21	15	24	24	1	21	3	8
4	12	8	10	20	20	6	4	4	7	9	24	20	1	22	3	0.5
12	12	12	12	12	12	12	12	12	21	15	24	40	1	21	3	3
16	16	16	16	16	16	16	16	12	19	13	24	40	1	22	3	3
11	12	12	12	12	12	12	12	12	21	15	24	60	2	21	3	5
12	12	12	12	12	12	12	12	12	21	15	24	61	2	21	3	6
11	12	12	12	15	16	12	12	13	24	17	26	47	1	21	3	5
10	14	12	12	12	12	12	12	12	21	15	24	34	2	21	3	4
12	12	12	12	12	12	12	12	12	21	15	24	59	2	21	3	6
9	12	12	12	12	12	12	12	12	21	15	24	30	1	23	3	3
13	12	9	11	13	10	11	12	13	18	15	29	38	1	22	3	4
12	12	12	12	12	12	12	12	12	21	15	24	43	1	22	3	5
15	17	12	12	12	12	12	12	12	21	15	24	43	1	21	3	6
11	12	11	11	10	11	11	12	13	19	16	26	56	2	20	3	7
12	12	12	12	12	12	12	12	12	21	15	24	51	1	22	3	8
12	12	12	12	12	12	12	12	12	21	15	24	52	1	21	3	6
10	19	20	20	20	20	10	11	13	29	16	21	37	1	22	3	3
13	13	12	12	12	12	12	11	11	21	15	23	55	2	22	3	6
13	13	13	13	13	13	12	11	11	20	15	25	47	1	22	3	5
11	14	16	15	16	16	8	8	9	20	15	20	45	1	21	3	2
8	8	11	12	12	12	12	12	12	14	14	23	47	2	21	3	2
12	12	12	12	12	12	12	12	12	23	15	23	47	1	22	3	3
10	17	8	10	16	14	8	6	5	17	16	22	33	2	21	3	4
8	11	12	12	12	12	12	12	12	22	15	24	36	2	21	3	3
20	20	20	16	20	18	20	12	12	32	21	20	87	2	21	3	10
16	16	16	16	16	16	14	16	8	28	18	24	49	1	21	3	8
11	12	10	9	12	12	12	12	12	21	15	24	34	1	22	3	10
12	12	12	14	16	16	8	8	8	12	9	22	46	2	21	3	8
10	17	12	12	12	12	12	12	12	21	15	24	29	1	22	3	4
11	14	13	11	12	16	10	9	12	26	18	19	47	2	21	3	6
12	12	12	12	12	12	12	12	12	21	15	24	24	1	21	3	3
11	12	12	12	12	12	12	11	8	21	15	24	40	2	22	3	4
14	17	11	10	16	16	11	12	11	25	17	29	56	1	22	3	10
12	15	12	12	12	12	12	12	8	15	13	18	34	2	21	3	6
12	16	11	6	16	7	4	4	4	15	10	19	29	1	21	3	4
18	18	13	15	19	16	14	10	10	21	14	23	44	1	21	3	8
9	7	6	14	14	15	4	5	5	10	9	22	33	1	21	3	2
14	14	10	12	12	12	12	12	12	21	14	20	40	1	23	3	3
14	15	11	12	16	12	11	12	12	20	16	24	35	1	22	3	4
12	13	12	12	12	12	12	12	10	19	13	22	41	1	22	3	6
18	19	18	12	15	19	18	7	7	32	18	19	66	2	22	3	8
13	16	16	15	18	18	10	10	12	23	18	20	40	1	22	3	5
12	12	12	12	12	12	11	13	12	22	17	24	51	1	22	3	8
12	15	12	12	12	12	11	12	12	21	15	24	37	2	22	3	5
14	15	20	17	20	20	11	11	13	8	12	13	45	1	22	3	6
12	12	13	12	12	12	12	12	10	26	16	21	33	1	22	3	4
9	12	11	12	12	15	5	4	4	17	13	24	34	2	21	3	7
13	17	12	12	12	16	4	8	8	18	14	23	55	1	22	3	5
12	16	13	12	20	20	11	6	13	16	11	18	35	2	20	3	5
14	11	17	12	12	15	10	11	12	24	17	15	36	1	21	3	8
12	12	13	9	12	14	14	9	10	14	9	17	36	1	22	3	4
4	4	4	4	4	4	4	4	4	7	9	24	29	1	22	3	3
11	12	8	12	12	12	11	8	8	14	13	24	47	1	20	3	4
12	12	12	12	12	12	12	12	12	21	15	24	60	2	20	2	3
16	16	16	16	16	16	16	16	16	28	18	24	49	2	21	2	5
12	12	12	12	12	12	12	12	12	21	15	24	37	2	20	1	5
12	12	12	12	12	12	12	12	12	21	15	24	60	2	21	2	10
14	12	12	18	20	20	20	12	11	21	15	24	88	2	21	2	8
14	20	20	20	20	20	16	20	20	35	21	24	80	2	20	2	7
12	12	12	12	12	12	12	12	12	21	15	24	60	2	21	2	3
10	13	13	13	12	12	14	14	13	20	17	22	61	2	21	2	6
12	15	11	13	15	14	11	12	12	21	15	24	41	2	19	2	4.5
12	15	12	12	12	16	12	9	11	18	15	23	32	2	25	2	4
11	16	15	12	12	12	10	13	8	21	16	24	62	2	23	2	5
9	20	8	15	12	12	15	12	12	21	15	24	35	2	20	2	6
10	15	11	11	18	15	10	10	10	14	13	21	55	2	20	2	8
12	6	6	8	8	16	8	5	6	7	9	12	32	2	21	2	5
12	12	12	12	13	13	12	10	10	16	14	25	60	2	20	2	6
10	9	10	9	9	9	10	10	10	16	13	21	51	2	20	2	5
12	12	12	12	12	12	12	12	12	21	15	24	41	2	22	2	8
12	12	15	9	11	13	12	10	12	31	25	21	44	1	20	2	6
12	12	12	12	12	12	12	12	12	21	15	24	59	1	20	2	4
14	15	12	12	12	12	12	12	12	21	15	24	60	2	21	2	5
7	9	8	9	8	7	7	8	9	13	13	24	33	2	22	2	3
12	12	12	12	12	12	12	12	12	21	15	24	60	2	20	2	9
10	10	12	10	12	10	12	12	12	17	14	25	53	2	20	2	12
12	12	12	12	12	12	12	12	12	21	15	24	60	2	20	2	9
12	13	12	12	14	16	8	12	10	19	14	22	52	1	20	2	4
12	12	12	12	12	12	12	12	12	21	15	24	60	1	20	2	5
12	12	12	16	12	12	12	14	12	21	14	24	80	2	20	2	8
10	14	9	8	11	12	12	12	12	21	15	24	26	2	20	2	5
8	8	8	8	8	8	8	8	8	14	12	24	36	1	21	2	0.5
4	4	6	9	16	15	4	4	4	15	15	25	29	2	20	2	5
8	11	8	9	12	15	6	4	4	7	9	24	21	2	20	2	18
12	12	20	20	14	20	9	17	19	33	17	15	68	2	20	2	5
10	10	10	11	14	11	11	11	12	22	17	26	57	1	20	2	15
16	16	16	16	16	16	16	16	14	28	16	26	76	2	21	2	13
14	12	14	13	16	12	12	12	15	28	18	24	71	1	24	2	4
10	12	13	9	12	12	11	10	13	16	12	16	64	2	20	2	7
14	12	13	14	18	18	10	17	13	27	17	22	33	2	20	2	5
13	13	12	12	13	12	14	12	14	23	16	26	66	2	19	2	6
12	12	12	12	12	12	12	12	12	21	15	24	60	2	20	2	10
15	16	16	16	16	16	16	16	16	27	18	24	81	2	22	2	15
12	12	16	15	15	15	12	14	12	21	15	24	48	2	20	2	8
16	14	16	16	15	16	13	14	15	26	15	24	68	2	21	2	10
17	20	16	20	20	20	8	4	4	34	15	24	42	2	20	1	6
11	14	15	14	14	13	13	12	11	19	14	22	54	2	20	2	6
16	15	18	20	16	16	6	10	10	22	17	25	68	2	20	2	8
14	13	16	16	16	16	16	12	12	21	15	24	47	2	21	2	10
12	16	19	20	20	20	10	5	6	22	13	14	40	2	21	2	6
13	12	8	12	16	16	4	4	4	16	15	24	32	1	20	2	6
15	13	14	16	14	16	13	12	12	25	16	21	69	1	21	2	6
15	16	16	16	16	16	16	16	16	28	18	24	63	2	20	2	12
12	11	11	13	16	16	8	8	8	23	16	21	55	2	20	2	4
15	12	14	16	16	15	14	20	12	28	19	22	72	2	21	2	4
13	14	11	12	12	12	13	8	10	21	15	24	47	2	21	2	8
13	12	12	13	13	16	12	12	12	21	16	23	63	2	20	2	12
12	15	9	12	16	12	12	12	12	21	15	24	40	2	21	2	8
8	12	12	11	12	12	9	8	8	20	13	23	41	2	21	2	16
12	15	15	15	16	12	12	10	14	18	14	22	70	2	20	2	8
4	8	12	10	9	12	4	4	4	9	10	25	29	2	20	2	5
8	14	10	14	16	16	11	11	12	23	17	27	34	2	21	2	5
12	12	12	13	13	12	12	12	9	22	14	25	68	2	21	2	9
11	14	12	14	16	13	13	12	10	20	14	22	34	2	20	2	5
12	11	11	11	11	13	9	12	12	17	12	22	44	2	22	2	4
14	17	16	15	16	15	14	15	14	24	15	25	64	1	21	2	4
14	12	14	13	16	16	12	10	9	22	18	22	41	2	20	2	10
14	14	15	12	17	20	10	12	12	21	15	24	44	2	20	2	6
12	14	9	14	15	14	7	4	7	20	14	24	56	2	20	2	10
11	15	18	13	20	18	14	14	15	24	17	24	73	2	20	2	10
14	13	15	11	12	16	12	11	10	22	18	19	45	1	22	2	3
8	12	8	8	12	12	8	5	4	20	16	24	38	2	21	2	8
16	14	16	13	12	12	12	15	12	27	18	26	56	2	20	2	5
19	13	9	10	12	8	15	8	12	31	19	24	69	2	19	2	16
13	12	13	12	16	13	8	12	11	19	12	26	53	2	20	2	7
12	14	12	12	16	12	10	8	9	21	15	23	42	2	20	2	8
19	15	13	16	18	15	9	13	13	25	15	24	69	2	21	2	9
12	12	12	17	20	20	9	9	11	20	17	18	55	2	20	2	9
14	17	18	16	19	16	8	7	8	19	14	22	37	2	21	2	6
11	16	11	12	12	12	12	5	8	23	15	24	47	2	20	2	7
13	12	9	9	15	14	9	10	10	22	16	20	62	2	21	1	5
10	12	12	12	15	13	11	9	11	24	15	17	27	1	20	2	2
14	13	11	10	13	16	10	6	10	16	12	20	50	2	21	2	6
12	11	18	17	15	16	16	16	10	25	20	18	71	2	20	2	8
11	19	15	11	12	14	13	15	8	28	19	26	50	2	19	2	9
12	15	15	16	16	16	16	16	16	24	17	22	38	2	21	2	2
12	16	15	9	12	12	10	8	12	28	20	22	36	2	20	2	6
13	12	18	12	12	12	12	12	12	21	15	24	37	2	21	2	9
15	13	12	13	13	12	12	9	10	19	14	22	42	2	20	2	10
12	11	13	14	16	15	12	11	13	23	12	16	42	2	21	2	18
13	11	15	16	12	14	15	9	12	23	16	18	75	2	20	2	11
15	13	13	7	10	12	10	6	16	25	17	20	45	2	20	2	5
11	10	15	19	17	20	8	6	9	15	10	17	66	2	21	2	12
13	13	13	16	14	13	13	8	11	22	15	23	55	2	20	2	9
19	16	16	16	16	19	17	18	17	25	19	21	70	1	20	2	2
13	13	13	13	16	16	10	10	8	25	16	21	49	2	20	2	8
13	14	13	9	14	15	10	8	10	20	16	22	33	2	21	2	4.5
14	13	12	16	16	16	11	12	12	21	15	24	32	2	20	2	5
10	13	11	13	12	13	8	9	7	19	16	17	49	2	20	2	8
12	14	9	12	12	12	12	12	10	19	14	23	31	2	22	2	1
12	12	12	12	12	12	12	12	12	21	15	24	45	2	20	2	10
17	12	20	13	18	18	12	10	9	12	10	12	61	2	20	2	6
12	12	12	12	12	12	12	12	12	22	20	19	55	1	20	2	3
12	12	12	12	12	12	12	12	12	21	15	24	40	1	18	1	6
8	4	4	4	4	4	4	4	4	7	9	24	20	1	19	1	3
8	12	12	11	11	12	12	12	12	18	16	25	41	2	19	1	8
14	12	18	16	16	16	16	16	16	26	16	24	56	2	19	1	12
12	12	12	12	12	12	12	12	12	21	15	24	31	1	19	1	3
4	4	4	4	4	4	4	5	6	13	12	25	40	1	20	1	9
20	20	20	20	20	20	20	20	20	35	21	24	86	2	20	1	6
12	12	12	12	12	12	12	12	12	21	15	24	40	1	19	1	5
12	12	12	12	12	12	12	12	12	21	15	24	34	2	19	1	2
8	8	8	8	8	8	8	8	8	14	12	24	46	1	20	1	7
12	12	12	12	12	12	9	7	9	15	13	22	56	1	20	1	5
4	4	4	4	4	4	4	4	4	7	9	24	20	1	19	1	1
4	13	16	16	16	16	12	13	12	21	15	24	31	2	19	1	4
4	4	4	8	20	20	4	4	4	7	9	24	23	1	19	1	10
11	12	12	12	12	12	10	12	12	19	12	24	50	1	20	1	6
13	12	12	12	12	12	12	12	12	21	15	24	41	1	21	1	10
11	14	12	12	12	12	12	12	12	21	15	24	41	2	19	1	5
10	14	11	13	14	10	13	14	10	21	17	22	52	1	19	1	5
12	12	12	12	12	12	12	12	12	21	15	24	55	1	19	1	6
12	12	12	12	12	12	12	12	12	21	15	24	58	1	20	1	5
12	11	12	12	12	12	12	12	12	21	15	24	47	2	21	1	4
10	17	17	15	16	16	12	8	16	23	15	24	46	1	20	1	2
16	12	12	12	12	12	12	12	12	21	15	24	43	2	18	1	5
12	12	12	12	12	12	12	12	12	21	15	24	43	1	18	1	5
4	4	4	9	12	16	7	6	6	21	15	23	34	2	19	1	5
11	12	11	13	16	16	12	12	12	22	16	24	40	1	20	1	5
12	12	12	12	12	12	12	12	12	21	15	24	56	2	19	1	1
14	12	12	12	12	12	12	12	12	21	15	24	51	1	21	1	3
9	16	9	9	16	16	11	12	12	21	15	24	29	1	19	1	3
16	16	16	20	20	20	16	16	8	28	18	22	38	1	19	1	3
14	15	14	10	16	16	4	12	12	21	15	24	42	2	20	1	6
4	4	4	4	4	4	4	4	4	14	13	23	32	2	19	1	4
11	13	12	13	16	12	12	12	12	21	15	24	40	2	19	1	6
13	10	10	11	10	11	12	12	12	21	15	24	43	2	20	1	5
11	10	11	12	12	12	6	4	4	13	9	21	53	2	20	1	15
14	15	16	16	16	16	16	16	16	28	18	24	69	2	21	1	8
14	16	16	16	16	16	16	15	13	23	16	24	55	2	19	1	10
12	12	11	13	13	13	11	11	11	20	13	24	37	1	19	1	5
13	13	12	12	10	12	13	10	9	24	15	25	45	1	19	1	5
12	18	17	18	20	20	6	4	12	21	15	24	46	2	19	1	8
13	12	12	12	12	12	12	12	12	21	15	24	35	1	19	1	4
4	4	4	4	4	4	4	4	4	7	9	24	20	1	19	1	0.5
13	12	12	12	12	12	12	12	12	21	15	24	29	2	19	1	5
10	10	12	8	12	8	8	8	8	21	15	24	26	1	20	1	5
11	16	12	20	20	20	4	4	4	12	15	14	35	1	18	1	8
12	12	12	11	12	12	11	11	12	11	11	15	41	2	20	1	8
12	15	8	8	14	16	10	4	4	12	15	24	33	1	20	1	10
8	14	12	12	20	20	11	10	11	21	15	24	46	1	19	1	4
18	20	10	20	20	20	9	4	4	26	15	16	58	2	20	1	8
12	12	12	12	12	12	12	12	12	21	15	24	29	2	19	1	4
20	19	17	16	20	20	10	20	14	35	21	24	86	2	20	1	15
15	17	18	10	16	16	13	11	10	17	15	21	42	2	20	1	5
10	8	12	12	13	12	11	4	7	14	12	21	40	2	19	1	8
13	11	12	12	12	12	12	11	8	18	17	23	43	2	19	1	10
12	13	11	12	16	13	10	9	10	22	18	17	35	1	19	1	5
16	16	12	20	17	11	10	4	11	17	16	21	53	2	18	1	5
15	16	20	16	20	20	16	6	16	31	21	12	56	2	20	1	10
4	6	6	4	16	16	5	4	4	9	7	18	31	2	19	1	3
12	13	17	17	19	17	11	12	14	27	13	19	38	1	19	1	1
9	10	9	11	16	12	8	9	7	17	13	22	34	2	19	1	4
8	8	16	14	15	14	15	14	12	25	18	23	39	2	20	1	3
8	6	5	6	4	4	4	4	6	16	16	24	26	2	21	1	3
13	15	10	13	15	13	10	9	13	16	14	21	36	2	20	1	8
12	13	10	10	15	15	6	4	7	17	13	24	41	2	20	1	10
12	12	12	12	12	12	12	12	12	21	15	24	51	2	19	1	10
13	14	14	16	20	20	10	6	5	20	16	17	54	2	21	1	5
13	17	9	16	16	12	5	6	8	19	15	25	35	1	19	1	6
13	13	20	20	20	20	20	20	13	28	15	24	100	1	18	1	6
4	4	4	4	4	4	4	4	4	7	9	24	20	1	19	1	6
4	4	4	4	4	4	4	4	4	7	9	24	21	2	19	1	6
8	10	13	10	10	10	12	10	10	16	14	24	47	1	19	1	5
4	4	4	4	4	4	4	4	4	7	10	23	26	2	20	1	5
4	4	4	8	12	12	12	12	12	21	15	24	20	1	19	1	10
8	8	8	8	8	8	8	8	8	14	12	24	38	1	21	1	3
11	14	12	12	11	14	12	11	13	21	12	25	53	1	20	1	10
12	12	12	12	16	16	16	16	16	21	15	24	40	1	21	1	2
4	8	12	12	12	12	12	12	12	21	15	24	39	1	20	1	5
12	12	12	12	12	12	12	12	12	21	15	24	40	2	21	1	10
12	12	12	12	12	12	12	12	12	21	15	24	58	1	19	1	8
8	8	8	8	8	8	8	8	8	14	12	24	44	1	21	1	2
12	12	12	12	12	12	12	12	12	21	14	24	51	1	20	1	5
17	16	17	14	14	17	14	15	10	26	21	23	100	1	20	1	12
20	20	20	20	20	20	20	20	20	35	21	24	100	1	19	1	12
12	12	12	12	12	12	12	12	12	21	15	24	50	1	20	1	4
8	10	8	8	8	8	8	8	8	21	15	24	42	1	20	1	5
4	4	4	4	4	4	4	4	4	7	9	24	46	2	18	1	4
8	4	4	4	4	4	4	4	4	7	9	24	20	1	20	1	7
8	18	12	12	12	12	12	12	12	21	15	24	23	2	19	1	8
12	12	12	12	12	12	12	12	12	21	15	24	54	1	21	1	4
12	12	12	12	12	12	12	12	12	21	15	24	60	1	19	1	6
12	12	12	12	12	12	12	12	12	21	15	24	40	2	19	1	10
12	12	12	12	12	12	12	12	12	21	15	24	52	1	20	1	4
12	12	12	12	12	12	12	12	12	21	15	24	60	2	19	1	2
4	4	12	12	12	12	12	12	12	21	15	24	83	1	19	1	5
8	12	8	12	12	12	12	12	12	21	15	24	37	1	19	1	6
20	4	4	4	4	4	4	4	4	7	9	24	46	1	19	1	9
14	12	12	11	12	11	12	12	13	21	15	25	53	1	19	1	6
4	4	4	4	4	4	4	4	4	7	9	24	20	1	20	1	2
12	12	12	12	12	12	12	12	12	21	15	24	26	1	19	1	10
13	12	12	12	12	12	16	13	16	26	16	24	70	1	21	1	5
12	12	12	12	12	12	12	12	12	21	15	24	60	1	20	1	12
12	12	12	12	12	12	12	12	12	21	15	24	27	1	20	1	5
7	12	8	8	8	8	8	8	8	14	12	24	40	1	20	1	1
12	12	12	12	12	12	12	12	12	21	15	24	59	1	19	1	8
12	12	12	12	12	12	12	9	12	20	14	24	35	2	18	1	5
12	12	12	12	12	12	12	12	12	21	15	24	71	1	20	1	6
12	12	12	12	12	12	12	12	12	28	18	24	31	2	20	1	6
9	11	15	20	20	17	9	12	9	25	17	24	49	1	19	1	5
18	20	20	20	20	20	20	20	20	32	19	22	36	1	19	1	6
12	12	12	12	12	12	12	12	12	21	15	24	40	1	21	1	9
20	20	20	20	20	20	20	20	20	35	21	24	72	1	19	1	6
12	12	12	12	12	12	12	12	12	21	15	24	60	1	19	1	6
4	10	4	7	16	16	4	4	4	7	9	24	20	1	19	1	3
15	16	16	16	16	16	16	16	16	28	18	24	71	1	19	1	10
16	16	8	20	20	20	4	4	4	21	15	24	26	1	19	1	3
9	10	8	8	8	16	5	8	8	16	13	21	43	2	19	1	8
12	12	14	13	14	12	14	12	12	23	16	21	60	1	20	1	10
4	4	4	4	20	20	4	4	4	15	9	24	20	2	19	1	6
12	12	12	12	12	12	12	12	12	23	19	24	67	1	19	1	5
12	17	14	14	12	12	12	12	12	21	15	24	41	1	20	1	5
4	4	4	4	4	4	4	4	4	7	9	24	52	1	20	1	4
12	12	12	12	12	12	12	12	12	14	12	22	23	1	20	1	3
10	9	12	12	10	11	9	10	10	19	12	24	40	1	17	1	4
4	4	4	8	20	20	4	4	4	19	17	21	20	1	20	1	1
10	13	13	10	11	11	13	12	11	21	16	20	55	1	21	2	12
11	12	12	12	12	12	12	12	12	20	15	24	36	1	20	1	6
5	20	20	16	16	12	4	4	4	7	10	23	48	1	20	1	5
7	5	4	4	4	20	4	4	4	7	9	20	20	2	20	1	6
12	15	15	12	19	20	12	12	8	35	16	24	59	1	19	1	4
4	4	4	4	12	16	9	4	4	15	11	24	20	1	20	1	2
14	15	13	14	14	14	13	12	12	21	15	24	63	1	20	1	6
11	11	11	12	12	12	12	12	12	21	15	24	42	1	19	1	3
12	10	8	10	20	20	8	7	4	10	13	23	44	1	19	1	4
14	10	16	16	20	20	10	4	4	7	9	27	26	2	19	1	6
12	12	12	12	12	12	12	12	12	21	15	24	51	1	19	1	8
13	15	12	9	12	16	12	10	12	14	11	18	38	1	19	1	6
11	20	19	20	20	20	20	4	4	23	17	19	25	2	18	1	2
12	13	12	12	12	12	12	12	12	21	15	24	63	2	19	1	5
4	16	4	12	16	20	4	4	4	7	5	12	24	2	20	1	3
9	8	8	8	8	8	8	8	9	21	15	24	38	1	20	1	5
10	11	10	15	16	16	15	9	10	18	15	25	56	1	21	1	9
15	20	12	14	11	11	8	8	10	21	15	24	33	2	19	1	4
4	4	4	11	16	16	4	4	4	19	13	21	40	2	19	1	10
12	12	12	12	12	12	12	9	11	22	15	22	31	1	18	1	2
9	10	10	10	10	12	10	10	10	23	14	23	57	2	19	1	10
12	15	17	17	19	20	7	12	12	21	15	23	38	2	19	1	5
13	16	16	16	16	16	10	8	10	24	19	21	25	1	20	1	1
18	20	20	20	20	20	4	12	4	35	25	24	55	1	20	1	10
11	13	12	13	16	19	15	10	12	21	13	22	44	1	20	1	3
12	12	12	12	12	12	12	12	12	21	15	24	59	1	20	1	4
16	14	8	14	12	12	7	8	4	14	14	20	22	1	19	1	1
6	8	8	8	10	12	12	10	10	15	13	26	25	2	20	1	5
13	12	12	11	12	12	12	12	12	21	15	24	29	2	19	1	4
4	8	8	8	8	8	8	8	8	14	12	21	21	1	20	1	3
12	16	19	16	16	18	7	4	4	21	15	22	27	1	18	1	4
12	13	14	13	16	14	9	11	10	25	12	16	37	2	20	1	7
10	13	12	16	16	16	8	7	9	21	15	19	41	2	19	1	2
13	15	15	15	16	16	12	9	13	18	15	20	32	1	21	1	5
4	4	6	10	12	14	8	7	8	18	12	18	27	1	21	1	6
15	17	12	12	12	12	12	12	12	21	15	24	54	2	20	1	10
16	16	7	11	16	16	14	11	13	21	17	22	61	2	18	1	6
14	20	16	16	16	16	16	16	16	27	18	24	68	2	19	1	12
15	13	11	12	14	14	12	12	11	22	16	22	49	1	19	1	2
12	15	13	12	15	18	9	8	12	19	15	19	20	2	19	1	6
13	12	12	12	13	13	8	6	9	19	15	19	41	2	20	1	6
13	13	12	12	12	13	12	9	9	25	17	26	41	1	19	1	6
12	18	20	10	8	14	15	4	10	12	9	30	48	1	20	1	6
12	16	16	12	13	13	8	8	8	14	12	24	29	1	21	1	6
13	12	20	11	16	16	10	12	12	27	13	19	39	1	19	1	6
12	12	13	11	16	16	12	10	8	22	13	23	53	2	20	1	6.5
4	4	4	4	4	4	4	4	4	7	9	24	20	1	19	1	6
14	14	11	16	12	16	11	8	9	20	12	22	55	2	19	1	3
16	20	20	14	20	15	14	18	10	35	22	24	53	1	19	1	12
13	13	14	12	14	16	12	7	9	13	13	19	45	1	20	1	4
4	14	12	12	12	12	8	9	8	19	15	24	47	1	19	1	8
12	12	11	11	12	12	12	12	12	17	10	21	37	1	19	1	3
14	15	17	8	16	15	15	6	4	19	15	17	36	1	19	1	1
13	20	20	20	20	20	20	4	16	11	9	24	40	1	20	1	5
9	8	8	8	11	11	9	8	9	14	12	24	40	1	19	1	6
4	8	8	8	8	8	8	8	8	14	12	24	40	1	19	1	5
16	16	16	16	16	16	16	16	16	26	17	24	77	1	19	1	8
13	14	14	14	14	14	14	13	12	22	17	26	71	1	18	1	15
7	4	4	6	11	11	13	12	12	21	15	24	35	1	19	1	3
11	14	12	16	13	15	15	14	12	23	21	25	47	1	19	1	12
12	12	12	12	12	12	12	12	12	21	15	24	58	1	19	1	8
12	12	12	12	12	12	12	12	12	21	15	24	66	1	19	1	2
20	20	20	20	20	20	20	20	20	35	21	24	100	2	21	1	12
12	12	13	13	11	12	11	11	12	28	18	22	54	1	19	1	12
12	12	12	12	12	12	12	12	12	21	15	24	60	2	19	1	6
16	6	8	14	17	14	16	13	10	23	18	25	64	1	20	1	5
12	12	12	12	12	12	12	12	12	21	15	24	72	1	19	1	6
8	8	11	12	12	12	12	12	12	21	15	24	40	1	19	1	18
12	12	12	12	12	12	12	12	12	21	15	24	38	1	19	1	8
7	8	8	8	8	16	8	8	8	14	12	24	38	2	19	1	6
16	16	16	16	16	16	16	16	16	28	18	24	45	2	18	1	3
4	4	4	4	13	12	9	9	10	17	13	24	50	2	18	1	24
8	8	8	8	8	8	8	8	8	14	12	24	43	1	17	1	9
12	12	12	12	12	12	14	12	12	21	15	24	34	1	19	1	12
12	12	12	12	12	12	12	12	12	21	15	24	40	1	20	1	10
12	12	12	12	12	12	12	12	12	21	15	24	60	1	19	1	10
20	20	20	20	20	20	20	20	20	35	21	24	36	1	19	1	12
6	4	4	4	4	4	4	4	4	7	12	18	24	1	19	1	12
11	8	8	8	8	8	8	8	10	14	12	24	29	2	19	1	4
16	13	12	12	12	16	12	12	12	21	15	24	69	2	19	1	12
12	12	12	12	12	12	12	12	12	21	15	24	46	1	20	1	6
12	9	10	10	16	20	11	10	10	20	14	25	50	2	20	1	18
12	12	12	16	16	12	12	12	12	28	18	25	64	2	19	1	8
8	10	12	12	12	10	14	13	10	20	12	23	49	1	20	1	3
4	4	4	8	16	16	12	12	12	33	21	28	53	2	19	1	15
4	4	4	4	4	4	4	4	4	7	9	24	24	1	20	1	3
4	12	4	10	16	16	4	4	4	17	12	24	28	1	22	1	1
10	10	8	8	20	20	8	8	8	7	9	16	24	2	20	1	2
12	12	12	12	12	12	12	12	12	21	15	24	64	1	21	1	12
12	12	12	12	12	12	12	12	12	21	15	24	70	2	19	1	10
12	12	12	14	10	12	12	12	10	21	14	22	38	1	20	1	5
8	8	10	9	8	9	8	7	8	12	13	26	40	2	19	1	8
12	12	12	12	12	12	12	12	12	21	15	24	40	2	19	1	12
14	12	16	12	13	12	16	16	16	28	18	24	38	1	19	1	3
11	4	11	14	11	12	10	8	10	19	13	22	31	1	19	1	8
13	12	12	12	12	12	12	12	12	7	9	20	23	1	19	1	3
14	12	12	12	12	12	11	8	8	7	5	22	48	2	19	1	10
12	10	18	12	11	12	12	12	12	21	15	24	46	2	20	1	8
12	14	12	12	12	12	12	12	12	21	15	24	43	2	19	1	10
13	12	12	12	12	12	12	12	12	21	15	24	45	2	19	1	18
13	13	13	15	13	12	14	14	13	23	16	23	32	1	19	1	2
7	8	4	5	4	12	10	4	4	21	15	24	22	1	19	1	18
11	12	12	12	12	12	12	12	12	7	11	20	65	2	19	1	8
13	11	12	12	12	12	12	12	12	21	15	24	51	1	20	1	5
9	8	9	12	16	12	12	12	12	21	15	24	46	2	20	1	4
10	8	6	7	16	16	4	4	4	7	11	19	32	1	20	1	2
17	18	20	20	20	20	18	8	11	35	23	24	57	2	19	1	6
12	12	12	12	12	12	11	10	12	20	15	24	42	2	19	1	12
16	8	4	4	4	4	4	4	4	7	9	24	50	2	19	1	12
13	14	7	16	16	13	5	6	7	24	14	11	63	2	19	1	8
8	8	9	10	15	12	12	12	12	16	13	23	56	2	20	1	8
13	14	15	17	16	19	12	12	11	19	13	19	56	2	19	1	6
16	14	14	14	16	16	13	7	8	18	10	19	68	2	19	1	12
9	12	9	10	15	12	10	8	8	21	16	24	29	2	19	1	9
12	12	12	12	11	10	13	12	12	22	14	24	48	1	20	1	9
13	15	14	12	14	14	12	16	16	28	18	24	46	2	21	1	12
14	12	12	12	12	12	12	12	12	21	15	24	44	1	20	1	7
13	15	14	12	16	13	12	12	8	23	14	23	33	2	20	1	10
11	18	19	20	20	20	17	7	7	22	16	11	38	2	19	1	6.5
12	13	14	10	14	12	13	12	9	27	15	18	36	1	20	1	6
17	17	9	14	20	18	11	9	13	14	11	24	33	2	20	1	6
15	13	16	16	20	20	17	12	16	23	17	24	40	1	19	1	10
12	15	16	16	16	15	12	12	12	16	16	18	43	1	19	1	6
15	14	13	16	12	11	11	10	12	25	17	24	68	1	20	1	6
12	15	15	13	16	16	12	9	12	21	15	19	34	2	19	1	2
8	13	11	12	16	20	11	12	10	13	13	21	45	1	20	1	6
16	18	12	12	15	18	10	11	12	20	16	24	38	1	19	1	6
13	15	11	12	12	13	8	8	9	20	15	25	48	1	20	1	5
12	13	12	12	12	12	12	12	12	21	15	23	42	2	19	1	6
13	18	13	13	15	20	15	8	8	19	16	22	40	1	20	1	15
13	16	15	13	20	18	9	15	11	31	22	18	51	1	19	1	16
13	12	14	11	16	14	11	8	8	24	15	23	31	1	19	1	8
13	17	15	14	16	16	8	8	8	19	14	21	40	2	19	1	3
10	14	10	7	16	16	10	5	8	14	9	19	34	1	20	1	2
16	16	14	15	16	16	12	14	13	27	19	21	44	2	20	1	7
13	11	10	12	16	14	10	8	10	18	15	20	49	2	20	1	6
12	12	13	13	12	12	12	12	12	19	14	22	50	2	19	1	3
16	17	17	7	20	20	17	8	10	22	21	17	52	1	19	1	18
14	15	13	16	16	16	14	12	12	27	18	22	41	1	19	1	2
14	15	16	16	16	16	7	4	10	19	13	17	38	1	19	1	4
13	17	9	14	13	19	10	5	10	20	14	21	46	2	20	1	10
14	18	16	20	20	20	8	4	9	13	15	16	42	1	20	1	3
15	16	12	13	16	16	8	8	8	20	13	18	55	2	20	1	4
15	17	10	16	20	20	14	12	10	17	14	17	44	2	19	1	8
10	14	9	8	16	16	10	8	8	16	14	20	40	2	19	1	4
15	12	13	10	13	16	8	7	7	7	7	15	38	2	19	1	4
12	14	15	11	12	10	9	9	8	19	17	21	49	1	19	1	16
13	15	8	13	17	19	12	4	8	20	12	19	58	2	20	1	5
12	10	12	13	16	16	4	4	8	21	15	22	46	2	19	1	17
7	13	9	11	20	20	5	4	4	19	12	21	24	1	19	1	2
9	9	9	10	12	12	8	4	11	17	13	22	32	1	19	1	5
8	10	9	10	12	12	9	8	7	17	15	22	52	1	19	1	8
14	14	14	13	16	16	15	9	13	21	14	25	30	1	19	1	4
15	16	8	12	16	17	10	5	10	12	14	14	42	1	19	1	4
11	13	12	12	13	12	12	12	12	23	16	24	53	1	20	1	5
12	14	13	11	12	16	14	7	9	16	10	16	44	1	19	1	10
13	16	14	16	12	17	14	6	10	15	11	26	49	1	20	1	4
16	15	12	14	16	16	9	6	11	22	16	17	42	2	20	1	5
14	16	16	12	19	20	7	8	6	18	19	14	35	1	19	1	7
12	15	16	16	16	16	12	6	8	19	10	19	48	1	20	1	7
12	17	8	8	15	16	9	5	10	15	13	19	32	2	19	1	4
13	11	12	9	12	10	8	9	12	22	15	23	55	1	19	1	3
10	15	13	13	13	11	9	8	8	25	16	22	34	1	20	1	11
13	17	16	13	16	16	10	8	11	26	22	20	49	1	20	1	6
14	15	20	15	18	16	14	11	12	17	16	12	66	2	20	1	10
13	15	16	16	20	18	15	16	12	26	17	21	46	1	19	1	4
12	17	11	12	15	16	10	9	8	16	13	21	37	1	20	1	9
13	13	17	11	14	15	6	4	13	26	18	24	54	1	19	1	10
11	10	16	11	16	19	12	8	12	18	16	19	34	1	19	1	4
17	15	19	13	14	16	13	12	12	20	12	24	72	1	19	1	6
13	11	13	11	16	16	8	4	8	14	14	20	23	1	19	1	2
15	13	18	12	16	11	7	11	12	22	15	23	59	1	20	1	5
11	12	12	15	16	16	4	4	9	14	13	22	29	1	20	1	2
14	10	10	9	20	20	4	4	6	8	11	11	35	1	20	1	5
12	12	12	12	12	12	12	12	12	21	15	24	61	2	19	1	8
12	12	12	12	12	12	12	12	12	21	15	24	56	2	18	1	10
4	4	7	8	8	8	8	8	8	19	15	24	20	2	19	1	5
12	12	12	12	12	12	12	12	12	21	15	24	40	2	18	1	8
11	12	12	12	12	12	12	12	12	21	15	24	60	2	18	1	6
12	12	12	12	12	12	12	12	12	21	15	24	49	2	19	1	6
4	4	4	4	4	4	4	4	4	13	15	24	92	1	19	1	7
20	20	20	20	20	20	20	20	20	35	21	24	81	2	20	1	8
12	12	12	12	12	12	12	12	12	21	15	24	62	2	19	1	1
12	12	12	12	12	14	12	12	12	21	15	24	44	2	21	1	4
12	12	12	12	12	12	12	12	12	21	15	24	61	2	19	1	10
12	12	12	12	12	12	12	12	12	21	15	24	30	1	20	1	3
8	12	8	12	16	4	4	4	4	17	15	24	37	2	20	1	5
18	16	20	20	20	20	12	4	7	35	23	24	88	2	20	1	2
8	8	10	10	8	14	14	13	11	20	14	24	51	2	20	1	3
4	4	4	4	4	4	4	4	4	7	11	22	24	2	19	1	6
15	14	15	16	13	13	13	14	12	28	17	26	36	2	20	1	6
8	10	12	13	20	16	13	11	12	18	12	15	23	2	20	1	8
12	18	14	13	16	16	4	8	8	21	15	24	48	2	18	1	8
17	16	17	20	17	19	18	19	16	35	21	24	70	2	22	1	1.5
9	10	11	12	12	12	11	9	11	15	11	21	39	2	19	1	5
8	20	20	11	20	20	12	8	8	18	10	20	20	1	20	1	2
12	16	14	11	12	12	13	10	9	21	15	25	54	2	19	1	4
12	12	12	12	12	12	12	12	12	21	15	24	48	2	21	1	5
8	4	4	4	20	20	4	20	4	19	17	24	20	1	18	1	6
12	12	12	12	12	12	12	12	12	21	15	24	58	1	19	1	6
9	12	12	12	12	12	12	12	12	21	15	24	34	2	19	1	6
18	20	20	7	20	8	12	20	4	23	18	23	72	2	19	1	10
8	8	4	12	12	12	8	4	4	15	13	24	43	2	18	1	12
14	15	14	13	16	16	10	9	4	17	15	22	42	2	20	1	10
15	17	14	12	18	20	9	12	12	21	15	24	64	2	20	1	10
13	15	11	12	12	12	12	12	12	21	15	24	34	2	21	1	4
12	16	8	10	20	20	8	4	6	7	9	24	35	2	19	1	9
12	12	12	12	12	12	12	12	12	21	15	24	60	1	20	1	10
12	12	12	12	12	12	12	12	12	21	15	24	40	2	19	1	10
12	13	15	13	16	16	11	8	8	23	14	19	38	2	20	1	10
12	12	12	12	12	12	12	12	12	20	14	23	60	1	19	1	4
13	15	13	14	12	16	9	8	8	23	15	22	36	2	19	1	4
15	14	12	12	12	12	12	12	12	22	15	24	43	2	20	1	2
18	12	16	20	20	20	8	5	4	26	18	24	56	2	21	1	8
12	15	9	16	13	13	14	13	13	21	15	22	49	2	19	1	12
13	12	12	12	12	12	12	12	12	21	15	24	36	2	19	1	6
13	12	12	13	14	16	11	10	12	16	14	23	36	2	20	1	10
15	16	10	12	12	12	12	12	11	20	16	23	49	2	19	1	3
14	11	11	12	12	12	12	12	12	21	15	24	53	2	19	1	10
18	16	16	16	20	20	8	8	8	19	11	19	58	2	19	1	1
10	13	14	10	16	15	9	11	10	13	12	17	25	2	19	1	9
12	13	11	12	16	16	8	6	5	20	14	23	42	2	19	1	12
13	11	13	12	20	20	4	4	4	7	9	16	29	1	19	1	3
13	12	12	11	14	12	10	9	10	20	14	21	43	2	19	1	4
13	17	16	12	16	16	15	4	7	17	14	23	25	1	19	1	4
6	8	10	12	20	20	10	6	4	9	6	19	34	2	19	1	6
12	16	15	16	16	16	11	8	8	21	15	24	38	2	19	1	8
14	17	15	13	18	18	5	5	8	19	14	20	39	2	19	1	3
16	18	20	20	20	18	14	7	13	18	12	22	75	2	19	1	18
4	6	12	11	11	11	11	11	11	19	14	26	79	2	20	1	5
14	18	14	12	12	14	8	8	8	17	15	24	35	2	18	1	6
12	16	12	13	16	16	11	9	12	20	16	23	31	2	19	1	2
14	12	13	12	12	12	12	12	9	26	14	22	43	2	20	1	8
14	17	13	13	16	16	8	9	9	20	15	20	42	2	19	1	5
7	16	16	16	20	20	13	12	12	24	13	13	50	2	20	1	8
11	15	15	16	16	16	12	9	11	19	12	22	39	2	19	1	5
15	16	15	16	16	16	13	8	16	29	20	23	69	2	19	1	6
14	17	18	20	20	20	14	5	8	24	19	22	50	2	20	1	10
13	13	11	11	15	14	8	9	7	23	18	16	34	1	19	1	5
14	17	19	19	20	20	13	11	13	25	14	17	44	2	19	1	3
11	15	11	15	20	16	8	4	4	10	12	16	43	2	20	1	4
11	16	6	15	20	20	11	9	12	20	14	23	31	2	20	1	5
12	12	13	13	15	16	9	8	10	23	13	24	46	2	20	1	8
16	13	16	17	20	19	11	7	7	19	14	14	40	2	19	1	4.5
12	15	12	13	15	15	12	12	12	23	16	23	47	2	18	1	6
12	17	18	17	16	18	11	10	18	30	24	24	48	2	19	1	8
13	14	12	19	12	12	10	8	10	20	11	27	63	2	19	1	2
12	18	11	9	15	10	9	13	11	26	18	24	49	2	19	1	6
10	12	10	15	16	16	9	8	10	18	15	21	44	2	19	1	9
5	4	4	8	4	4	4	4	4	7	9	24	95	2	20	1	9
15	11	16	20	19	20	8	8	11	28	21	21	38	1	20	1	3
10	12	12	14	12	12	12	12	12	21	15	24	37	1	19	1	3
13	16	16	13	16	14	10	10	13	28	16	23	61	1	19	1	8
13	14	12	12	12	12	12	9	9	20	15	20	51	2	19	1	7
12	12	11	12	13	12	12	8	8	22	15	22	51	1	19	1	6
13	15	15	13	16	16	13	15	12	18	17	24	46	2	19	1	5
15	15	14	17	20	18	8	12	12	27	19	19	42	1	19	1	5
12	15	12	12	12	12	8	4	7	15	11	23	33	1	19	1	10
13	11	15	13	14	14	12	12	12	26	16	23	42	1	20	1	12
12	13	15	13	16	14	8	4	8	18	12	25	37	2	19	1	5
16	17	15	14	20	13	9	11	10	29	15	20	53	1	20	1	2
13	14	17	12	16	14	7	10	10	30	21	24	65	1	19	1	12
4	12	11	12	16	16	7	7	10	19	14	24	30	2	19	1	6
6	10	4	6	12	12	8	6	8	12	13	22	33	1	20	1	6
9	12	9	12	11	12	4	4	4	16	13	19	30	2	20	1	10
10	9	10	12	16	12	11	9	10	20	15	21	30	2	19	1	6
14	17	17	20	16	17	15	14	13	29	17	24	50	1	21	1	5
14	12	13	11	16	15	11	9	9	21	15	23	65	2	19	1	12
10	15	10	12	16	16	10	8	12	14	12	17	36	2	19	1	6
9	9	9	10	10	11	10	10	10	16	14	23	40	2	20	1	9
11	9	10	10	16	16	5	4	9	16	11	21	39	2	20	1	6
11	19	17	16	16	18	13	6	12	17	10	19	62	2	19	1	12
10	13	12	12	12	12	5	8	8	19	15	24	48	2	19	1	3
12	14	10	12	14	12	9	8	4	17	14	23	47	2	20	1	2
11	11	13	12	12	15	9	13	11	21	16	17	41	2	19	1	2
11	15	12	12	12	13	12	7	13	12	13	16	38	2	19	1	4
13	12	12	12	12	12	12	12	12	7	9	12	42	2	20	1	12
14	15	11	12	12	12	12	12	12	19	17	24	59	2	20	1	12
12	13	11	12	12	12	8	8	8	20	13	22	39	2	19	1	4
12	17	14	16	16	16	8	8	12	16	10	20	40	2	19	1	9
13	13	13	15	15	15	15	9	12	25	18	25	70	2	20	1	11
10	11	11	11	15	16	10	9	7	18	13	18	36	2	19	1	3
11	13	13	12	12	12	11	10	9	20	14	24	51	2	19	1	8
14	17	14	8	20	20	11	9	11	20	13	22	37	2	20	1	4
12	15	11	12	12	13	9	7	9	15	13	21	28	1	19	1	2
11	15	10	12	13	12	12	11	9	26	17	26	51	2	18	1	10
11	15	11	12	16	16	10	4	4	12	11	16	51	2	19	1	7
16	14	14	12	16	18	12	4	4	16	16	11	34	2	20	1	4
18	20	20	20	20	20	14	20	8	35	21	26	55	2	19	1	10
11	8	16	15	14	12	11	12	13	18	10	22	63	2	19	1	6
12	12	15	15	16	16	8	8	11	20	15	21	46	2	19	1	5
14	17	11	13	14	16	8	5	9	16	16	20	29	2	19	1	2
8	12	11	12	12	12	10	8	8	15	13	22	23	1	21	1	3
13	12	12	12	12	12	12	12	12	21	15	24	74	2	19	1	8
11	14	12	12	11	11	10	10	10	22	15	26	42	2	20	1	8
14	17	18	19	16	16	11	5	5	18	15	23	52	2	19	1	5
19	10	16	13	20	20	15	8	14	15	18	16	62	1	21	1	3
14	17	20	17	20	20	13	12	11	23	16	20	37	2	19	1	8
15	14	12	12	16	16	13	8	9	20	18	20	50	2	19	1	4
14	16	16	14	13	12	12	13	12	22	18	23	57	2	19	1	10
12	14	13	13	16	13	10	9	12	23	16	20	41	1	20	1	8
14	16	12	12	12	12	12	8	12	21	16	22	47	1	19	1	4
20	11	16	14	18	18	13	4	10	24	20	23	51	2	18	1	5
12	14	13	12	12	12	12	12	12	21	15	24	57	2	20	1	6
12	11	12	12	11	13	10	9	12	21	15	21	42	1	19	1	6
14	17	13	14	18	18	11	7	11	13	11	17	47	2	19	1	6
16	13	16	17	16	17	14	11	14	25	16	23	61	1	19	1	1
12	12	10	12	12	13	11	10	9	16	13	18	42	2	18	1	12
12	13	12	12	16	16	8	5	8	19	15	20	46	2	19	1	6
4	4	4	4	4	4	4	4	4	7	4	4	31	2	20	1	5
4	4	4	4	4	4	4	4	4	7	4	4	41	1	21	1	8
12	12	12	12	12	12	12	12	12	21	12	12	44	1	23	4	14
12	13	9	10	16	18	10	8	11	13	9	11	31	1	23	1	10
11	15	11	12	10	12	10	8	9	21	12	12	31	2	23	4	5
4	4	4	4	4	4	4	4	4	7	4	4	37	1	21	2	5
4	4	4	4	4	4	4	4	4	10	4	4	33	2	20	2	8
8	11	10	11	12	12	9	4	9	10	8	10	37	2	22	4	10
12	12	12	12	12	12	11	10	4	7	4	4	40	2	22	2	12
4	12	12	12	12	12	12	12	4	21	12	12	40	2	22	3	10
12	16	9	12	12	13	10	8	8	14	8	8	38	1	24	4	6
8	12	14	11	11	16	8	6	11	20	12	13	33	2	23	4	7
8	20	4	4	20	20	16	4	4	7	4	4	40	1	23	4	16
4	5	4	4	4	4	4	4	4	7	5	5	38	2	24	4	14
4	4	4	4	4	4	8	6	4	7	4	4	40	1	24	4	10
12	13	12	12	12	12	12	12	12	21	12	12	35	2	23	4	8
8	11	10	7	20	13	9	5	5	13	7	8	33	2	23	4	14
13	11	13	11	20	20	10	8	4	16	10	12	33	1	24	4	8
11	18	12	16	16	16	10	8	11	21	10	12	32	1	21	3	10
11	14	12	15	18	18	11	5	4	11	8	13	31	1	23	4	18
13	14	16	11	15	14	13	16	10	20	13	13	39	1	22	4	7
11	15	8	11	10	11	12	8	8	17	13	14	35	1	21	4	7
10	11	10	11	11	16	6	4	7	11	8	10	35	1	25	4	2
12	11	12	12	12	12	12	12	12	21	12	12	30	2	25	4	5
12	4	4	4	20	20	16	20	4	15	8	6	34	1	20	2	4
10	12	12	16	16	14	4	5	8	15	11	9	33	2	23	4	11
9	14	11	11	16	16	6	7	10	19	10	11	32	2	20	2	9
11	12	7	8	10	10	10	10	10	16	10	12	36	2	23	4	10
14	17	15	18	18	20	15	15	12	22	12	15	34	2	29	4	10
12	18	8	9	14	13	6	5	9	16	11	11	34	1	25	4	11
13	12	12	12	12	12	12	12	12	16	10	12	40	2	23	4	7
10	15	9	12	12	12	8	7	9	12	9	13	33	2	22	3	4
13	12	12	12	12	12	14	12	12	26	12	13	31	2	24	4	13
9	12	10	12	12	12	11	9	8	15	9	10	33	2	23	3	10
12	11	8	11	12	13	5	4	7	17	9	9	30	1	23	3	5
12	13	10	12	12	14	11	8	10	17	10	12	31	2	23	4	5
13	15	12	12	12	12	10	8	8	21	12	12	37	2	23	4	3
16	16	17	20	16	16	16	14	14	24	14	14	38	2	23	4	6
4	6	6	7	8	11	7	9	9	15	9	10	31	2	23	3	10
14	16	13	20	20	20	8	4	4	19	9	12	40	2	21	3	8
13	13	10	12	12	12	12	12	12	21	12	12	35	2	20	1	10
13	13	12	11	16	14	9	8	8	27	14	12	31	2	20	1	4
11	12	11	12	12	12	10	8	8	20	10	10	31	2	21	1	10
10	18	14	16	20	20	6	4	8	19	8	7	38	2	23	4	6
15	14	14	17	13	14	15	8	10	29	17	14	46	2	23	4	10
17	18	20	20	20	20	20	20	4	32	17	11	48	2	23	4	13
13	11	12	12	13	13	13	12	10	10	8	10	49	1	19	2	10
6	8	8	8	10	10	14	13	16	20	11	11	47	2	24	4	8
12	12	12	12	12	12	12	12	12	21	12	12	49	1	23	4	13
14	16	14	16	14	17	13	17	11	25	17	16	47	1	22	2	6
12	12	14	14	16	14	12	10	8	18	11	11	44	2	23	4	11
8	7	7	5	7	7	6	7	8	23	13	13	43	2	23	4	8
13	18	16	16	16	16	16	12	11	21	12	12	47	2	23	4	5
12	15	12	12	15	16	11	11	12	19	11	11	49	2	22	4	10
12	15	12	12	12	12	12	13	12	22	12	13	48	2	21	2	15
10	10	11	10	10	11	11	11	12	21	9	12	44	1	22	3	7
10	7	7	13	12	13	8	8	8	20	11	11	43	2	26	4	10
13	15	12	13	13	13	10	8	8	20	12	12	45	2	22	4	10
10	10	10	13	10	11	9	11	9	17	10	10	49	2	23	4	10
15	14	13	12	16	16	15	12	11	22	12	10	48	2	24	4	5
11	10	14	15	13	10	12	12	11	22	11	10	49	1	26	4	20
16	16	11	13	13	13	16	12	12	17	12	13	41	1	23	4	12
10	10	11	12	12	11	13	12	12	25	11	10	49	2	22	4	6
9	12	12	12	12	12	12	12	12	21	12	12	49	2	23	4	10
13	13	12	11	15	12	12	11	13	19	10	12	43	1	22	1	5
14	16	11	13	13	15	10	8	10	22	11	12	44	1	22	3	12
13	13	13	14	16	16	10	10	12	21	12	12	42	2	24	4	6
12	14	18	8	17	16	14	14	15	22	13	13	49	2	23	4	10
12	14	16	13	16	16	11	12	14	15	9	11	42	2	23	4	10
12	17	14	14	16	16	12	20	16	23	14	15	49	2	20	3	11
13	14	12	13	15	18	15	13	13	23	15	14	47	2	23	3	6
6	10	9	11	15	14	14	15	13	13	11	13	41	1	24	4	5
6	12	16	10	20	20	11	9	8	25	12	16	49	1	24	4	10
8	16	18	14	20	20	15	5	6	18	8	18	48	2	23	4	10
10	12	12	12	12	12	12	12	12	21	12	12	49	2	23	3	7
13	12	12	10	11	12	4	4	4	19	11	9	42	2	24	3	5
11	16	10	16	12	14	7	8	4	11	4	9	43	2	24	4	10
12	12	12	12	12	12	12	12	12	21	12	12	32	2	23	4	1
12	12	12	12	12	12	12	12	12	21	12	12	48	2	24	4	7
8	8	8	4	4	4	4	4	4	7	4	4	42	2	24	4	13
12	12	8	12	8	12	8	8	10	16	9	9	49	1	24	4	10
11	10	10	12	10	11	8	8	12	20	10	11	44	2	23	3	11
9	10	10	10	10	10	10	10	10	18	10	9	49	2	24	4	10
13	15	12	15	12	13	10	4	12	8	6	10	49	2	23	4	10
18	18	15	9	16	16	15	16	15	23	17	11	41	1	23	4	11
10	16	11	14	11	12	14	13	10	22	11	12	45	2	23	4	8
12	12	12	12	12	12	12	12	12	21	12	12	49	1	23	3	10
12	12	12	12	12	12	12	12	12	21	12	12	49	1	19	1	5
12	12	12	12	12	12	12	12	12	21	12	12	49	1	22	4	4
14	12	12	11	10	12	11	12	11	19	11	11	49	2	20	1	8
20	17	20	20	20	20	4	12	12	21	12	12	48	1	20	1	7
13	14	14	13	13	13	13	13	13	20	12	12	44	2	23	4	5
16	14	13	12	13	13	14	13	14	25	11	13	45	2	22	4	10
13	13	20	14	20	20	16	20	12	22	14	11	47	1	24	4	10
18	15	15	17	19	17	17	16	17	31	16	19	47	1	23	4	18
12	12	12	12	12	13	12	12	12	16	11	12	49	2	23	4	8
8	12	15	14	15	13	12	12	13	21	10	13	49	1	22	4	12
14	14	14	14	14	14	14	15	14	24	15	15	49	1	24	4	5
13	13	13	11	14	14	10	9	8	20	13	12	44	2	24	4	6
12	12	12	12	12	12	12	12	12	21	12	12	48	1	24	4	10
13	16	13	16	12	19	19	17	19	28	14	16	49	1	22	3	21
20	20	20	20	20	20	20	20	20	35	20	20	49	2	17	1	8
17	15	11	9	14	11	14	17	11	18	7	13	46	2	24	4	11
12	12	12	12	12	12	12	12	12	21	12	12	42	2	24	4	10
8	8	20	8	10	12	13	18	16	30	16	18	46	2	22	2	7
12	12	12	12	12	12	12	12	12	21	12	12	44	2	24	4	10
12	14	12	13	15	15	15	13	14	24	14	13	45	1	24	4	10
14	13	11	11	9	15	10	12	14	29	11	19	47	1	24	4	11
11	12	16	13	14	12	12	13	13	21	12	12	46	1	21	4	6
16	14	13	14	10	11	14	11	12	28	13	14	44	2	21	3	12
15	20	12	12	13	16	12	12	12	21	13	8	49	2	23	4	10
11	16	16	16	16	16	15	10	10	23	15	13	47	2	24	4	15
14	11	13	13	17	14	16	12	13	27	17	19	46	2	24	4	13
15	14	16	16	16	16	11	11	11	22	12	12	45	2	23	4	7
13	17	13	18	20	17	14	20	13	32	14	19	48	1	24	4	8
20	18	19	6	10	7	4	10	6	31	18	10	48	2	22	4	16
12	12	13	13	11	12	12	12	12	24	16	15	46	1	23	3	10
14	13	13	16	13	13	14	16	14	19	12	10	47	1	19	1	5
12	12	13	13	11	12	12	12	12	24	16	15	46	1	23	2	5
11	11	13	12	12	15	9	13	11	21	16	17	41	2	19	1	2
11	15	12	12	12	13	12	7	13	12	13	16	38	2	19	1	4
13	12	12	12	12	12	12	12	12	7	9	12	42	2	20	1	3
11	13	13	13	13	13	13	13	13	24	18	20	43	1	19	1	6
12	12	12	14	16	16	10	9	9	19	15	25	31	2	19	1	8
4	8	8	8	8	8	8	8	8	12	14	22	36	2	20	1	6
8	11	10	7	20	13	9	5	5	13	7	8	35	2	22	4	4
13	11	13	11	20	20	10	8	4	16	10	12	33	1	20	4	8
11	18	12	16	16	16	10	8	11	21	10	12	32	1	21	3	6

## Sheet: 560-addiction group
Slb	Acc	Rum	Pstvrf	Rop	Pstvrp	Pip	Cts	Blo	DIF	DDF	EOTS	IAT	Gender	Age	Grade	TIME
12	12	12	12	12	12	10	12	12	28	18	24	54	2	21	1	3
20	20	20	20	20	20	20	20	20	35	21	24	90	2	19	1	5
15	16	15	17	13	14	11	10	14	27	17	26	59	1	19	1	5
12	12	12	12	12	12	12	12	12	21	15	24	60	2	19	1	10
12	14	12	13	13	10	15	16	12	18	10	25	60	1	19	1	6
12	11	13	12	13	13	12	11	12	21	16	25	57	2	19	1	6
20	17	15	16	16	16	16	12	16	28	18	24	66	2	20	1	11
15	15	13	13	16	12	12	12	12	21	15	24	61	2	19	1	5
10	10	10	10	11	11	10	11	12	20	15	22	50	2	20	1	4
11	13	11	13	12	12	12	12	12	21	15	24	53	2	19	1	8
18	17	17	20	20	20	19	17	14	26	20	22	73	2	20	1	2
12	12	12	12	12	12	12	12	12	21	15	24	60	2	20	1	2
8	12	15	12	12	12	14	13	14	20	15	23	52	2	21	1	6
14	14	13	13	12	12	12	14	12	21	15	24	53	2	22	1	8
10	20	20	16	20	20	20	7	10	22	17	23	52	2	20	1	4.5
4	5	12	12	12	12	14	12	10	22	12	24	51	2	19	1	1
16	12	13	15	16	16	14	12	13	18	14	23	55	1	22	1	6
13	15	15	14	15	14	13	12	14	20	12	26	50	2	21	1	7
14	17	16	20	16	15	11	12	13	34	22	18	53	2	19	1	2
13	12	10	11	10	11	13	9	12	19	16	23	53	2	20	1	6
13	12	11	11	12	12	12	12	12	21	15	24	50	2	19	1	4
12	13	12	12	12	12	11	12	12	21	15	24	56	2	22	4	8
11	13	11	11	11	14	13	13	13	22	14	24	56	2	23	4	6
14	15	12	13	15	15	14	12	13	24	21	19	59	2	23	4	8
12	12	12	12	12	12	12	12	12	21	15	24	56	1	21	1	12
12	10	12	10	11	11	12	12	11	19	13	21	61	2	20	2	6
14	15	20	14	20	16	9	12	12	27	21	25	61	1	20	1	10
12	14	11	12	11	12	12	8	8	20	17	22	57	2	19	1	4
12	12	12	12	12	12	12	12	12	21	15	24	55	2	18	1	6
17	14	7	16	16	18	9	13	8	32	17	28	51	2	20	2	8
16	16	16	16	16	16	16	16	16	28	18	24	80	2	21	2	12
14	13	13	13	16	16	16	14	12	21	15	23	58	1	19	2	5
17	16	18	10	15	16	13	12	8	19	19	21	50	2	20	2	2
8	14	17	20	17	20	9	4	4	17	12	21	51	2	20	1	15
9	14	16	12	15	16	13	8	10	26	17	20	62	2	19	1	10
11	15	19	19	19	15	13	12	17	21	18	26	75	1	19	1	12
10	14	13	15	12	11	14	13	12	21	12	24	71	1	19	1	6
12	12	12	12	12	12	12	12	12	17	14	23	60	2	20	1	12
13	12	15	8	14	12	9	12	12	22	16	25	58	2	20	1	7
12	12	13	16	16	14	12	14	12	26	16	23	60	1	21	1	3
13	12	12	12	12	12	12	12	12	21	15	24	53	2	18	1	5
12	15	14	13	12	13	12	15	14	24	15	21	53	1	20	1	6.5
12	12	12	12	8	14	11	11	10	19	15	22	57	2	19	2	7
12	16	11	12	16	14	10	10	12	27	18	29	54	2	19	1	10
17	13	16	18	14	19	18	10	4	29	15	21	54	1	20	1	8
14	18	19	19	15	20	15	16	9	22	15	20	53	1	19	1	7
16	10	12	17	20	14	13	7	8	24	22	16	76	1	20	1	7
14	16	16	12	17	19	10	10	8	23	15	24	53	2	19	1	2.5
18	17	18	12	12	12	8	11	4	21	17	22	62	2	20	2	12
12	9	12	11	12	15	10	8	12	12	12	17	54	2	19	1	8
14	13	11	12	13	14	11	10	9	24	15	22	53	2	20	1	6
15	18	16	11	15	16	15	12	11	20	16	24	69	1	21	1	10
12	11	12	12	15	16	8	8	11	18	14	24	57	2	20	1	16
13	12	11	12	12	12	10	9	12	24	17	23	56	2	20	1	7
10	13	17	19	16	18	12	10	11	27	19	20	63	2	19	1	13
12	15	16	17	16	16	11	8	8	22	16	22	59	2	19	1	3
11	11	14	12	16	18	8	6	9	16	13	18	52	2	18	1	8
12	12	10	12	12	12	9	12	12	21	15	24	61	2	19	1	6
14	18	14	14	20	20	13	12	10	28	18	26	72	2	18	1	7
15	15	14	13	16	16	11	11	12	20	17	24	57	1	19	1	14
12	15	15	12	15	16	12	9	12	21	16	23	58	2	19	1	6
16	4	20	8	20	20	12	9	8	17	18	12	54	1	19	1	4
14	18	8	12	16	11	15	9	11	25	17	21	53	1	20	1	5
11	17	11	17	12	13	14	12	16	26	20	29	64	2	20	2	9
15	15	14	12	11	11	10	10	10	25	18	23	52	2	20	1	9.5
14	17	11	14	13	12	12	12	12	21	15	24	55	1	19	1	8
14	13	13	13	16	15	15	15	16	26	14	29	69	1	22	4	5
16	16	16	16	16	16	16	16	16	28	18	24	77	1	23	4	5
12	12	12	12	12	12	12	12	12	21	15	24	60	1	20	4	12
11	15	16	16	16	16	8	11	8	14	12	25	66	1	22	4	8
20	20	20	20	20	16	11	9	11	14	12	24	71	2	22	4	0.5
10	10	10	10	10	10	10	10	10	19	14	23	56	1	22	4	8
11	12	11	11	11	12	11	13	13	19	15	24	60	1	24	4	8
15	16	16	16	16	16	16	16	16	21	15	24	59	2	23	4	8
16	16	16	16	16	16	16	15	12	28	20	24	71	2	22	4	9
13	15	13	12	12	12	13	12	12	21	15	24	60	1	23	4	2
12	12	12	12	12	14	14	12	12	20	15	24	53	2	26	4	4
15	16	16	16	20	20	16	4	10	21	15	24	81	2	23	4	5
12	14	12	13	16	16	12	12	12	20	15	23	58	2	24	4	5
15	16	20	20	20	20	20	20	20	35	21	24	76	2	25	4	5
13	14	13	13	16	16	12	12	10	20	14	22	52	2	22	4	8
13	13	12	12	12	12	12	12	12	21	15	24	57	2	22	4	5
18	16	20	17	20	20	10	4	12	16	13	24	55	2	22	4	8
12	12	12	12	12	12	12	12	12	21	15	24	53	2	23	4	2
11	12	12	12	12	12	12	12	12	21	15	24	59	2	23	4	2
15	20	15	16	16	15	10	8	8	19	12	26	67	2	23	4	7
12	11	12	16	16	16	14	8	8	16	9	20	53	2	22	4	5
10	10	10	10	10	10	9	10	10	19	14	27	55	1	23	4	12
13	16	15	13	16	16	12	12	12	23	18	23	63	2	24	4	5
13	15	13	15	12	12	11	8	13	20	17	24	69	2	23	4	12
16	16	16	16	16	16	16	15	16	28	18	24	67	2	23	4	8
10	10	8	8	9	11	8	8	8	12	11	24	51	2	23	4	7
16	16	16	16	16	16	12	8	8	15	15	22	67	2	22	4	6
19	20	20	13	16	14	16	12	8	26	17	19	58	2	21	4	6
12	14	14	12	16	16	11	8	8	21	13	16	50	2	22	4	2
19	19	15	12	18	20	17	13	14	29	21	17	67	2	22	4	3
13	14	15	16	16	20	10	9	12	23	17	17	50	2	24	4	3
10	16	13	12	12	12	12	20	12	21	17	25	65	2	24	4	6
10	10	10	10	11	10	10	10	10	20	14	25	54	2	24	4	4
10	12	12	12	12	12	12	12	12	21	15	24	59	2	23	4	8
20	20	20	20	20	20	20	20	20	35	21	24	100	1	31	4	20
12	12	12	12	12	12	12	12	12	21	15	24	60	1	23	4	4
12	12	12	12	12	12	12	12	12	21	15	24	60	1	23	4	5
13	11	12	12	12	12	12	12	12	22	15	24	54	2	22	4	3
12	12	12	12	12	12	12	12	12	21	15	24	64	2	23	4	6
12	12	12	12	12	12	12	12	12	21	15	24	60	2	22	4	10
12	12	12	12	12	12	12	12	12	21	15	24	54	1	21	4	3
12	12	12	12	12	12	12	12	12	21	15	24	60	1	22	4	10
12	12	12	12	15	13	12	14	14	27	17	26	58	2	22	4	6
12	12	12	12	12	12	12	12	12	21	15	24	59	2	22	4	3
12	12	12	12	12	12	12	12	12	21	15	24	51	2	23	4	9
12	12	12	12	12	12	12	12	12	21	15	24	76	2	22	4	3
12	12	12	12	12	12	12	12	12	21	15	24	63	2	23	4	5
13	11	12	12	11	13	13	13	13	20	15	25	63	1	22	4	14
12	12	12	12	12	12	12	12	12	21	15	24	60	2	23	4	2
12	12	12	12	12	12	12	12	12	21	15	24	82	2	23	4	2
17	16	20	20	16	16	8	12	8	23	15	24	86	2	22	4	6
12	12	12	12	12	12	12	12	12	20	15	24	59	2	22	4	6
12	12	12	12	12	12	12	18	14	21	16	24	88	2	23	4	1
12	10	10	11	13	13	11	10	10	20	16	22	60	2	22	4	2
20	9	12	12	12	12	10	4	4	16	14	25	60	2	22	4	10
10	12	12	12	12	12	12	12	12	21	15	24	55	2	22	4	12
11	12	12	9	12	12	4	8	8	19	15	24	63	2	23	4	8
16	20	20	20	16	13	12	12	9	30	21	25	62	1	22	4	6
13	14	13	14	12	14	8	8	10	22	15	24	58	2	22	4	8
13	14	14	12	12	12	12	12	12	22	16	24	52	2	22	4	4
14	16	15	15	15	12	12	8	9	25	16	21	59	2	22	4	3
12	20	8	12	20	20	9	8	9	23	14	20	58	2	20	4	6
13	14	12	12	12	12	10	8	8	23	18	22	59	2	23	4	3
14	18	19	20	16	16	14	16	15	28	15	24	84	2	23	4	9
12	15	16	16	16	16	12	12	12	26	19	24	75	2	22	4	5
18	12	12	12	12	12	12	12	12	21	15	24	61	1	21	4	2
12	12	12	12	12	12	12	12	12	15	12	25	60	1	22	4	6
15	14	12	12	12	12	12	12	12	24	16	23	50	2	22	4	5
14	14	13	13	16	16	12	12	12	26	20	25	64	2	23	4	5
11	15	20	10	17	12	9	10	5	22	17	25	59	2	22	4	5
12	12	12	12	12	12	12	12	12	21	14	22	51	2	22	4	16
14	12	12	13	15	16	10	9	9	16	12	23	52	2	22	4	3
12	12	13	14	16	16	7	4	4	20	16	25	52	2	22	4	6
12	12	12	12	12	12	12	12	12	21	15	24	60	1	21	2	8
12	12	12	12	12	12	12	12	12	21	15	24	60	1	20	2	10
20	4	4	4	12	20	12	16	16	27	13	28	100	1	20	2	12
12	12	12	12	12	12	12	12	12	21	15	24	60	2	20	2	5
12	12	12	13	12	12	12	12	12	21	15	24	60	1	20	2	10
20	20	20	20	20	20	20	20	20	35	21	24	100	2	23	2	12
12	12	12	12	12	12	12	12	12	21	15	24	62	1	22	2	10
16	12	12	12	12	12	12	12	12	21	15	24	60	1	21	2	9
20	20	20	20	20	20	20	20	20	35	21	24	100	1	20	2	8
20	20	20	20	20	20	20	20	20	35	21	24	100	1	20	2	10
12	12	12	12	12	12	12	12	12	21	15	24	60	1	20	2	12
20	18	10	12	13	10	11	11	11	20	17	22	80	1	20	2	10
16	20	20	20	20	20	20	20	4	29	21	25	76	1	20	2	6
15	15	16	18	15	16	16	16	15	28	19	25	79	1	20	2	8
20	20	20	20	20	20	20	20	20	35	21	24	77	1	20	2	4
20	20	20	20	20	20	20	20	20	35	21	24	88	1	20	2	16
20	20	20	20	20	20	20	20	20	35	21	24	100	2	23	2	12
8	8	8	12	12	12	8	8	8	24	15	25	80	2	20	2	5
13	13	13	13	13	13	13	13	13	24	18	24	59	2	20	2	5
12	12	12	12	12	12	12	12	12	21	15	24	60	1	24	2	2
12	12	12	12	12	12	12	12	12	21	15	24	59	2	20	2	9
12	12	12	12	12	12	12	12	12	21	15	24	60	1	23	2	1
20	20	20	20	20	20	20	20	20	35	21	24	100	1	21	2	8
12	12	12	12	12	12	12	12	12	21	15	24	60	2	21	2	6
20	20	20	20	20	20	20	20	20	9	12	25	60	1	20	2	3
12	12	12	12	12	12	12	12	12	21	15	24	53	2	21	2	5
11	10	5	10	12	12	4	4	4	7	9	21	50	1	21	2	8
10	12	12	12	16	16	16	12	12	22	17	24	60	1	22	2	25
11	16	12	16	12	12	12	14	8	16	13	21	55	2	20	2	10
12	12	12	12	12	12	12	12	12	21	15	24	70	1	20	2	8
16	15	16	16	16	16	8	13	12	27	19	20	76	1	20	2	8
12	12	12	12	12	16	12	8	16	21	15	24	63	2	21	2	4
17	18	14	15	20	20	12	13	10	20	13	24	61	1	21	2	4
12	12	12	12	12	12	12	12	12	21	15	24	60	1	20	2	8
4	4	4	4	4	4	4	4	4	7	9	24	52	1	20	2	3
14	15	17	18	20	20	20	17	16	28	18	24	61	1	21	2	10
12	12	12	12	12	12	12	12	12	21	15	24	60	1	21	2	8
12	12	12	12	12	12	12	12	12	21	15	24	58	1	20	2	7
14	13	9	12	12	11	10	12	12	21	15	24	51	2	22	2	2
20	18	20	20	20	20	14	12	12	27	21	22	65	1	22	2	3
20	16	10	13	20	20	4	6	13	10	14	14	55	1	21	2	10
14	15	15	12	16	16	8	8	12	22	14	15	54	1	20	2	3
20	20	20	8	20	14	12	8	4	18	16	15	58	2	20	2	8
12	13	11	15	12	12	12	12	11	22	17	27	74	1	20	2	6
18	20	20	19	20	20	20	20	20	35	21	24	100	1	20	2	9
20	20	20	20	20	20	20	20	20	35	21	24	100	1	21	2	15
8	8	8	8	8	8	8	8	8	14	12	24	59	1	20	2	8
12	12	12	12	12	12	12	12	12	21	15	24	60	1	21	2	4
12	12	12	12	12	12	12	12	12	21	15	24	60	1	22	2	10
12	12	12	12	12	12	12	12	12	21	15	24	84	1	20	2	12
12	12	12	12	12	12	12	12	12	21	15	24	60	2	20	2	10
12	12	12	12	12	12	12	12	12	21	15	24	60	2	23	2	5
11	12	12	12	12	12	12	12	12	21	15	24	55	2	20	2	8
8	8	8	8	8	12	12	12	12	22	15	25	100	1	21	2	5
12	12	12	12	12	12	12	12	12	21	15	24	66	2	21	2	5
18	20	20	20	20	20	20	20	20	35	21	24	70	1	20	2	4
12	12	12	12	12	12	12	12	12	21	15	24	79	1	20	2	5
12	12	12	12	12	12	12	12	12	21	15	24	57	2	20	2	12
16	16	16	16	16	16	18	20	20	35	21	24	59	1	20	2	5
16	16	16	16	16	16	16	16	16	21	15	24	60	1	20	2	1
12	12	12	12	12	12	12	12	12	21	15	24	60	2	21	2	6
12	12	12	12	12	12	12	12	12	21	15	24	56	2	20	2	3
12	12	12	12	12	12	12	12	12	21	15	24	59	1	22	2	10
16	20	20	20	20	20	20	20	20	7	9	24	94	2	20	2	8
12	12	12	12	12	12	12	12	12	21	15	24	53	1	21	2	5
8	13	12	12	12	12	12	12	12	21	15	24	62	2	20	2	2
20	20	20	20	20	20	20	20	20	35	21	24	96	1	20	2	12
12	12	12	12	12	12	12	12	12	21	15	24	60	2	20	2	14
20	20	20	20	20	18	16	16	16	28	18	24	94	2	20	2	10
12	15	13	12	16	16	8	12	10	28	18	24	51	2	21	2	2
12	12	12	12	12	12	12	12	12	24	15	24	57	1	20	2	7
12	12	12	12	12	14	12	12	12	21	15	23	54	2	20	2	6
8	8	8	11	10	11	11	11	11	21	15	24	53	1	20	2	5
20	20	20	20	20	20	20	20	20	30	18	24	73	2	20	2	6
13	15	16	16	13	15	14	13	9	28	18	25	66	2	20	2	10
12	12	12	12	12	12	12	12	12	21	15	24	57	2	20	2	3
12	12	12	12	12	12	12	12	12	21	15	24	74	2	20	2	9
12	12	12	12	12	12	12	12	12	21	15	24	58	2	21	2	8
12	12	12	12	12	12	12	12	12	21	15	24	57	1	20	2	3
12	12	12	12	12	12	12	12	12	21	15	24	64	1	20	2	10
11	12	12	12	12	12	12	12	12	21	15	24	56	2	20	2	6
13	13	11	12	11	13	13	15	12	23	14	19	66	1	20	2	6
13	16	16	16	14	15	15	14	13	22	16	23	62	2	21	2	5
15	16	16	16	16	15	14	12	12	21	15	24	68	1	19	2	4
12	12	12	12	12	12	12	12	12	14	12	21	51	1	20	2	10
13	15	14	13	14	15	12	12	12	17	14	24	53	1	21	2	6
4	4	4	4	4	4	4	4	4	7	9	24	53	1	20	2	10
12	12	12	12	12	12	12	12	12	23	16	26	60	1	21	2	12
12	12	12	12	12	12	12	10	12	18	13	24	52	2	20	2	3
16	15	16	16	16	16	16	16	16	28	18	24	79	2	20	2	12
12	12	12	13	13	15	10	8	8	21	15	24	62	2	20	2	4
13	14	12	12	20	20	9	12	12	21	15	24	77	2	20	2	4
17	18	13	20	18	17	12	9	9	24	16	20	57	1	21	2	6
11	15	14	19	16	14	10	10	8	19	15	23	57	2	20	2	8
15	16	15	14	15	15	11	14	14	27	16	25	59	1	20	2	10
8	14	11	13	16	12	8	8	10	16	12	20	62	1	22	2	5
10	12	16	15	11	11	12	12	12	25	19	22	53	1	20	2	18
11	10	12	10	10	11	11	10	10	20	14	24	50	1	21	2	1
15	15	15	13	12	16	12	8	12	21	14	21	62	1	21	2	8
14	13	13	13	16	16	13	11	12	20	15	22	58	2	21	2	3
20	20	20	20	20	20	20	20	20	35	21	24	100	1	21	2	8
12	16	12	11	12	20	12	8	12	19	14	24	52	1	20	2	7
11	11	15	16	16	16	10	10	10	14	9	24	51	1	20	2	10
10	12	12	12	13	10	11	12	12	16	14	25	51	1	20	2	10
10	10	7	10	10	8	7	9	10	19	13	23	51	1	21	2	6
13	12	12	12	12	12	12	12	12	21	15	24	90	1	21	2	12
11	15	13	12	13	15	12	10	8	26	18	22	67	1	21	2	3
15	14	10	10	11	12	14	8	12	16	11	16	58	1	20	2	2
12	12	8	11	14	13	9	8	6	27	22	18	59	2	19	2	18
14	15	13	15	15	15	13	12	10	18	14	22	50	2	20	2	4
8	8	11	12	13	12	8	12	12	14	11	26	56	1	20	2	5
12	15	13	13	16	16	10	10	12	28	19	24	51	2	21	2	5
11	11	11	11	10	12	10	12	12	21	15	24	60	2	14	2	5
20	20	20	20	20	20	20	20	20	35	21	24	100	1	20	2	19
10	11	10	10	11	11	15	11	8	19	14	24	59	2	20	2	6
8	8	8	8	8	8	8	8	8	14	12	24	76	1	19	2	3
12	12	12	12	12	12	12	12	12	21	15	24	60	1	20	2	5
12	12	12	12	12	12	12	12	12	21	15	24	60	2	20	2	18
20	4	7	13	12	12	12	12	12	21	15	24	94	2	21	2	12
20	20	4	20	20	20	19	8	10	18	14	27	89	1	21	2	16
13	17	12	13	13	13	15	11	14	22	16	23	61	1	21	2	3
12	12	12	12	12	12	12	12	12	21	15	24	60	1	20	2	7.5
12	12	12	12	12	12	12	12	12	21	15	24	60	1	20	2	10
12	12	12	12	12	12	12	12	12	21	15	24	60	1	20	2	12
17	16	16	16	16	16	16	16	16	28	18	24	60	1	20	2	8
12	12	12	12	12	12	12	12	12	21	15	24	61	1	20	2	3
8	8	8	8	8	8	8	8	8	14	12	24	69	1	20	2	14
12	12	12	14	13	13	12	12	12	21	15	24	56	2	20	2	15
12	12	12	12	12	12	12	13	13	22	15	24	66	1	21	2	5
20	20	20	20	20	20	20	20	20	35	21	24	95	1	20	2	8
12	12	12	12	12	12	12	12	12	21	15	24	58	1	21	2	5
13	10	16	8	16	8	16	8	16	25	10	29	61	2	13	1	5
10	12	12	14	19	16	10	6	5	22	15	24	64	2	21	2	6
12	12	12	12	12	12	12	12	12	21	15	24	60	1	21	2	10
14	16	16	16	19	18	14	13	13	27	17	23	53	1	22	2	6
12	12	12	12	12	16	8	6	12	19	13	26	52	1	21	2	10
15	15	15	12	15	12	9	9	10	18	14	22	59	1	20	2	15
9	13	12	12	12	12	12	12	12	21	15	24	50	1	20	2	12
8	10	11	12	12	12	12	12	12	21	15	24	52	1	20	2	8
10	12	13	10	12	12	11	12	12	21	13	23	50	1	20	2	8
16	15	14	15	12	12	17	10	11	22	16	23	60	2	20	2	12
10	13	12	13	12	15	12	12	12	21	15	24	60	1	20	2	10
12	16	16	16	16	16	16	16	16	28	18	24	80	1	21	2	4
12	12	12	12	12	12	12	12	12	21	15	24	60	1	20	2	5
11	20	12	19	15	11	11	5	5	28	16	29	50	2	20	2	10
9	7	9	6	11	12	15	11	12	23	21	24	77	2	21	2	8
15	16	15	14	14	15	14	14	13	26	17	24	61	1	20	2	5
12	12	12	11	15	12	9	8	8	15	13	23	60	1	20	2	8
14	14	14	14	14	14	14	14	14	22	17	22	70	1	21	2	8
12	12	12	12	12	12	12	12	12	21	15	24	61	1	20	2	5
12	12	12	12	12	12	12	12	12	21	15	24	60	1	20	2	4
19	14	11	9	12	12	10	12	8	16	13	17	62	2	21	2	6
15	14	13	15	16	16	13	11	8	20	17	23	64	1	19	2	7
16	16	16	16	16	16	16	16	16	28	18	24	80	1	23	4	4
12	12	12	12	12	12	12	12	12	21	15	24	60	2	23	4	8
14	12	13	13	13	13	14	16	19	34	19	24	70	1	23	4	2
8	7	8	10	10	10	9	8	10	14	15	24	50	2	22	4	3
12	12	12	12	12	12	12	12	12	21	15	24	60	1	22	4	10
20	20	20	20	20	20	20	20	20	35	21	24	76	1	24	4	20
16	16	16	16	16	16	16	16	14	26	14	22	90	2	24	4	5
12	12	12	12	12	12	11	16	12	19	13	26	60	2	22	4	4
12	12	12	12	12	12	12	12	12	21	15	24	50	2	23	4	8
8	16	12	12	12	12	12	12	12	20	14	22	58	2	22	4	8
12	12	12	12	12	12	12	12	12	21	15	24	75	1	24	4	4
12	12	12	12	12	12	12	12	12	21	15	24	60	2	23	4	5
12	15	13	12	12	12	12	13	12	21	15	24	59	2	23	4	8
15	16	12	12	12	12	12	12	12	21	15	24	61	2	22	4	4
12	12	12	12	12	12	12	12	12	21	15	24	59	2	23	4	6
15	16	13	20	20	17	8	8	8	19	14	25	56	2	22	4	4
12	13	13	20	20	20	11	12	8	21	15	24	59	2	23	4	2
17	16	20	15	20	16	16	16	16	35	21	25	79	2	25	4
15	20	20	20	20	20	16	20	20	33	24	24	83	2	22	4	24
14	17	9	14	12	12	12	12	12	21	15	24	55	2	24	4	6
12	12	16	14	12	15	14	9	12	19	14	21	63	2	22	4	5
13	12	12	13	13	14	8	8	12	18	14	24	50	2	23	4	4
13	14	15	16	16	16	10	10	9	23	17	18	56	2	22	4	8
18	14	19	20	20	15	17	12	18	34	15	24	71	2	22	4	10
16	15	16	17	16	16	10	10	10	23	15	22	58	2	22	4	11
14	13	13	12	16	16	12	9	9	20	16	21	60	2	22	4	5.5
12	12	12	12	12	12	12	12	12	21	15	24	60	1	18	1	12
11	12	10	10	10	12	10	11	10	21	15	24	61	1	19	1	6
14	14	13	13	14	13	13	14	13	23	16	25	78	1	19	1	6
15	11	12	13	20	20	10	10	10	20	13	23	58	1	19	1	3
12	12	12	12	12	12	12	12	12	22	15	24	61	2	20	1	10
4	4	4	4	4	4	4	4	4	8	13	25	79	2	18	2	18
4	12	12	12	12	12	4	4	4	21	15	24	60	2	19	1	12
20	20	20	20	20	20	4	8	8	14	12	24	64	1	20	1	12
12	12	12	12	12	12	12	12	12	21	17	19	50	2	19	1	5
11	20	20	20	20	20	12	10	8	24	19	22	77	2	19	1	5
11	16	12	12	12	12	12	12	9	21	15	24	57	2	20	1	6
16	14	14	10	10	10	10	10	14	28	14	23	55	1	21	1	5
17	20	20	16	17	16	10	8	8	14	12	24	50	1	19	1	8
13	9	15	17	16	10	12	13	10	21	15	24	56	2	19	1	6
11	10	14	18	11	12	12	12	11	20	12	25	59	1	19	1	1
12	17	12	12	12	16	12	8	8	20	16	22	52	2	20	1	12
18	14	20	13	16	15	9	17	11	28	15	21	62	1	20	1	3
15	16	13	17	18	18	10	20	15	20	17	26	71	2	19	1	4
12	15	14	13	16	16	11	8	10	16	11	17	56	1	18	1	6
14	12	16	16	16	16	13	8	10	33	18	18	53	1	20	1	5
12	12	12	12	12	12	12	12	12	21	15	24	60	1	21	3	4
16	16	16	16	14	14	16	16	16	28	17	23	84	1	21	3	5
12	12	16	11	13	13	13	13	14	25	15	21	60	1	22	3	5
20	20	20	20	20	20	20	20	20	35	21	24	96	1	23	3	10
14	12	12	12	14	13	12	14	14	25	18	22	62	1	21	3	4
12	12	12	12	12	12	12	12	12	21	15	24	60	1	23	3	12
12	12	12	12	12	12	12	12	12	21	15	24	59	1	21	3	5
8	8	8	8	8	8	10	11	8	19	10	24	52	1	21	3	2
12	12	12	12	12	12	12	12	12	21	15	24	60	1	22	3	4
13	14	14	14	14	14	14	14	14	24	16	24	71	1	22	3	5
11	14	11	13	16	14	14	15	13	25	20	25	61	1	22	3	10
12	12	12	12	12	12	12	12	12	21	15	24	60	2	21	3	12
12	12	12	12	13	12	12	12	12	21	15	24	58	1	22	3	8
11	12	12	12	12	12	12	12	12	21	15	24	60	2	21	3	5
12	12	12	12	12	12	12	12	12	21	15	24	61	2	21	3	6
12	12	12	12	12	12	12	12	12	21	15	24	59	2	21	3	6
11	12	11	11	10	11	11	12	13	19	16	26	56	2	20	3	7
12	12	12	12	12	12	12	12	12	21	15	24	51	1	22	3	8
12	12	12	12	12	12	12	12	12	21	15	24	52	1	21	3	6
13	13	12	12	12	12	12	11	11	21	15	23	55	2	22	3	6
20	20	20	16	20	18	20	12	12	32	21	20	87	2	21	3	10
14	17	11	10	16	16	11	12	11	25	17	29	56	1	22	3	10
18	19	18	12	15	19	18	7	7	32	18	19	66	2	22	3	8
12	12	12	12	12	12	11	13	12	22	17	24	51	1	22	3	8
13	17	12	12	12	16	4	8	8	18	14	23	55	1	22	3	5
12	12	12	12	12	12	12	12	12	21	15	24	60	2	20	2	3
12	12	12	12	12	12	12	12	12	21	15	24	60	2	21	2	10
14	12	12	18	20	20	20	12	11	21	15	24	88	2	21	2	8
14	20	20	20	20	20	16	20	20	35	21	24	80	2	20	2	7
12	12	12	12	12	12	12	12	12	21	15	24	60	2	21	2	3
10	13	13	13	12	12	14	14	13	20	17	22	61	2	21	2	6
11	16	15	12	12	12	10	13	8	21	16	24	62	2	23	2	5
10	15	11	11	18	15	10	10	10	14	13	21	55	2	20	2	8
12	12	12	12	13	13	12	10	10	16	14	25	60	2	20	2	6
10	9	10	9	9	9	10	10	10	16	13	21	51	2	20	2	5
12	12	12	12	12	12	12	12	12	21	15	24	59	1	20	2	4
14	15	12	12	12	12	12	12	12	21	15	24	60	2	21	2	5
12	12	12	12	12	12	12	12	12	21	15	24	60	2	20	2	9
10	10	12	10	12	10	12	12	12	17	14	25	53	2	20	2	12
12	12	12	12	12	12	12	12	12	21	15	24	60	2	20	2	9
12	13	12	12	14	16	8	12	10	19	14	22	52	1	20	2	4
12	12	12	12	12	12	12	12	12	21	15	24	60	1	20	2	5
12	12	12	16	12	12	12	14	12	21	14	24	80	2	20	2	8
12	12	20	20	14	20	9	17	19	33	17	15	68	2	20	2	5
10	10	10	11	14	11	11	11	12	22	17	26	57	1	20	2	15
16	16	16	16	16	16	16	16	14	28	16	26	76	2	21	2	13
14	12	14	13	16	12	12	12	15	28	18	24	71	1	24	2	4
10	12	13	9	12	12	11	10	13	16	12	16	64	2	20	2	7
13	13	12	12	13	12	14	12	14	23	16	26	66	2	19	2	6
12	12	12	12	12	12	12	12	12	21	15	24	60	2	20	2	10
15	16	16	16	16	16	16	16	16	27	18	24	81	2	22	2	15
16	14	16	16	15	16	13	14	15	26	15	24	68	2	21	2	10
11	14	15	14	14	13	13	12	11	19	14	22	54	2	20	2	6
16	15	18	20	16	16	6	10	10	22	17	25	68	2	20	2	8
15	13	14	16	14	16	13	12	12	25	16	21	69	1	21	2	6
15	16	16	16	16	16	16	16	16	28	18	24	63	2	20	2	12
12	11	11	13	16	16	8	8	8	23	16	21	55	2	20	2	4
15	12	14	16	16	15	14	20	12	28	19	22	72	2	21	2	4
13	12	12	13	13	16	12	12	12	21	16	23	63	2	20	2	12
12	15	15	15	16	12	12	10	14	18	14	22	70	2	20	2	8
12	12	12	13	13	12	12	12	9	22	14	25	68	2	21	2	9
14	17	16	15	16	15	14	15	14	24	15	25	64	1	21	2	4
12	14	9	14	15	14	7	4	7	20	14	24	56	2	20	2	10
11	15	18	13	20	18	14	14	15	24	17	24	73	2	20	2	10
16	14	16	13	12	12	12	15	12	27	18	26	56	2	20	2	5
19	13	9	10	12	8	15	8	12	31	19	24	69	2	19	2	16
13	12	13	12	16	13	8	12	11	19	12	26	53	2	20	2	7
19	15	13	16	18	15	9	13	13	25	15	24	69	2	21	2	9
12	12	12	17	20	20	9	9	11	20	17	18	55	2	20	2	9
13	12	9	9	15	14	9	10	10	22	16	20	62	2	21	1	5
14	13	11	10	13	16	10	6	10	16	12	20	50	2	21	2	6
12	11	18	17	15	16	16	16	10	25	20	18	71	2	20	2	8
11	19	15	11	12	14	13	15	8	28	19	26	50	2	19	2	9
13	11	15	16	12	14	15	9	12	23	16	18	75	2	20	2	11
11	10	15	19	17	20	8	6	9	15	10	17	66	2	21	2	12
13	13	13	16	14	13	13	8	11	22	15	23	55	2	20	2	9
19	16	16	16	16	19	17	18	17	25	19	21	70	1	20	2	2
17	12	20	13	18	18	12	10	9	12	10	12	61	2	20	2	6
12	12	12	12	12	12	12	12	12	22	20	19	55	1	20	2	3
14	12	18	16	16	16	16	16	16	26	16	24	56	2	19	1	12
20	20	20	20	20	20	20	20	20	35	21	24	86	2	20	1	6
12	12	12	12	12	12	9	7	9	15	13	22	56	1	20	1	5
11	12	12	12	12	12	10	12	12	19	12	24	50	1	20	1	6
10	14	11	13	14	10	13	14	10	21	17	22	52	1	19	1	5
12	12	12	12	12	12	12	12	12	21	15	24	55	1	19	1	6
12	12	12	12	12	12	12	12	12	21	15	24	58	1	20	1	5
12	12	12	12	12	12	12	12	12	21	15	24	56	2	19	1	1
14	12	12	12	12	12	12	12	12	21	15	24	51	1	21	1	3
11	10	11	12	12	12	6	4	4	13	9	21	53	2	20	1	15
14	15	16	16	16	16	16	16	16	28	18	24	69	2	21	1	8
14	16	16	16	16	16	16	15	13	23	16	24	55	2	19	1	10
18	20	10	20	20	20	9	4	4	26	15	16	58	2	20	1	8
20	19	17	16	20	20	10	20	14	35	21	24	86	2	20	1	15
16	16	12	20	17	11	10	4	11	17	16	21	53	2	18	1	5
15	16	20	16	20	20	16	6	16	31	21	12	56	2	20	1	10
12	12	12	12	12	12	12	12	12	21	15	24	51	2	19	1	10
13	14	14	16	20	20	10	6	5	20	16	17	54	2	21	1	5
13	13	20	20	20	20	20	20	13	28	15	24	100	1	18	1	6
11	14	12	12	11	14	12	11	13	21	12	25	53	1	20	1	10
12	12	12	12	12	12	12	12	12	21	15	24	58	1	19	1	8
12	12	12	12	12	12	12	12	12	21	14	24	51	1	20	1	5
17	16	17	14	14	17	14	15	10	26	21	23	100	1	20	1	12
20	20	20	20	20	20	20	20	20	35	21	24	100	1	19	1	12
12	12	12	12	12	12	12	12	12	21	15	24	50	1	20	1	4
12	12	12	12	12	12	12	12	12	21	15	24	54	1	21	1	4
12	12	12	12	12	12	12	12	12	21	15	24	60	1	19	1	6
12	12	12	12	12	12	12	12	12	21	15	24	52	1	20	1	4
12	12	12	12	12	12	12	12	12	21	15	24	60	2	19	1	2
4	4	12	12	12	12	12	12	12	21	15	24	83	1	19	1	5
14	12	12	11	12	11	12	12	13	21	15	25	53	1	19	1	6
13	12	12	12	12	12	16	13	16	26	16	24	70	1	21	1	5
12	12	12	12	12	12	12	12	12	21	15	24	60	1	20	1	12
12	12	12	12	12	12	12	12	12	21	15	24	59	1	19	1	8
12	12	12	12	12	12	12	12	12	21	15	24	71	1	20	1	6
20	20	20	20	20	20	20	20	20	35	21	24	72	1	19	1	6
12	12	12	12	12	12	12	12	12	21	15	24	60	1	19	1	6
15	16	16	16	16	16	16	16	16	28	18	24	71	1	19	1	10
12	12	14	13	14	12	14	12	12	23	16	21	60	1	20	1	10
12	12	12	12	12	12	12	12	12	23	19	24	67	1	19	1	5
4	4	4	4	4	4	4	4	4	7	9	24	52	1	20	1	4
10	13	13	10	11	11	13	12	11	21	16	20	55	1	21	2	12
12	15	15	12	19	20	12	12	8	35	16	24	59	1	19	1	4
14	15	13	14	14	14	13	12	12	21	15	24	63	1	20	1	6
12	12	12	12	12	12	12	12	12	21	15	24	51	1	19	1	8
12	13	12	12	12	12	12	12	12	21	15	24	63	2	19	1	5
10	11	10	15	16	16	15	9	10	18	15	25	56	1	21	1	9
9	10	10	10	10	12	10	10	10	23	14	23	57	2	19	1	10
18	20	20	20	20	20	4	12	4	35	25	24	55	1	20	1	10
12	12	12	12	12	12	12	12	12	21	15	24	59	1	20	1	4
15	17	12	12	12	12	12	12	12	21	15	24	54	2	20	1	10
16	16	7	11	16	16	14	11	13	21	17	22	61	2	18	1	6
14	20	16	16	16	16	16	16	16	27	18	24	68	2	19	1	12
12	12	13	11	16	16	12	10	8	22	13	23	53	2	20	1	6.5
14	14	11	16	12	16	11	8	9	20	12	22	55	2	19	1	3
16	20	20	14	20	15	14	18	10	35	22	24	53	1	19	1	12
16	16	16	16	16	16	16	16	16	26	17	24	77	1	19	1	8
13	14	14	14	14	14	14	13	12	22	17	26	71	1	18	1	15
12	12	12	12	12	12	12	12	12	21	15	24	58	1	19	1	8
12	12	12	12	12	12	12	12	12	21	15	24	66	1	19	1	2
20	20	20	20	20	20	20	20	20	35	21	24	100	2	21	1	12
12	12	13	13	11	12	11	11	12	28	18	22	54	1	19	1	12
12	12	12	12	12	12	12	12	12	21	15	24	60	2	19	1	6
16	6	8	14	17	14	16	13	10	23	18	25	64	1	20	1	5
12	12	12	12	12	12	12	12	12	21	15	24	72	1	19	1	6
4	4	4	4	13	12	9	9	10	17	13	24	50	2	18	1	24
12	12	12	12	12	12	12	12	12	21	15	24	60	1	19	1	10
16	13	12	12	12	16	12	12	12	21	15	24	69	2	19	1	12
12	9	10	10	16	20	11	10	10	20	14	25	50	2	20	1	18
12	12	12	16	16	12	12	12	12	28	18	25	64	2	19	1	8
4	4	4	8	16	16	12	12	12	33	21	28	53	2	19	1	15
12	12	12	12	12	12	12	12	12	21	15	24	64	1	21	1	12
12	12	12	12	12	12	12	12	12	21	15	24	70	2	19	1	10
11	12	12	12	12	12	12	12	12	7	11	20	65	2	19	1	8
13	11	12	12	12	12	12	12	12	21	15	24	51	1	20	1	5
17	18	20	20	20	20	18	8	11	35	23	24	57	2	19	1	6
16	8	4	4	4	4	4	4	4	7	9	24	50	2	19	1	12
13	14	7	16	16	13	5	6	7	24	14	11	63	2	19	1	8
8	8	9	10	15	12	12	12	12	16	13	23	56	2	20	1	8
13	14	15	17	16	19	12	12	11	19	13	19	56	2	19	1	6
16	14	14	14	16	16	13	7	8	18	10	19	68	2	19	1	12
15	14	13	16	12	11	11	10	12	25	17	24	68	1	20	1	6
13	16	15	13	20	18	9	15	11	31	22	18	51	1	19	1	16
12	12	13	13	12	12	12	12	12	19	14	22	50	2	19	1	3
16	17	17	7	20	20	17	8	10	22	21	17	52	1	19	1	18
15	16	12	13	16	16	8	8	8	20	13	18	55	2	20	1	4
13	15	8	13	17	19	12	4	8	20	12	19	58	2	20	1	5
8	10	9	10	12	12	9	8	7	17	15	22	52	1	19	1	8
11	13	12	12	13	12	12	12	12	23	16	24	53	1	20	1	5
13	11	12	9	12	10	8	9	12	22	15	23	55	1	19	1	3
14	15	20	15	18	16	14	11	12	17	16	12	66	2	20	1	10
13	13	17	11	14	15	6	4	13	26	18	24	54	1	19	1	10
17	15	19	13	14	16	13	12	12	20	12	24	72	1	19	1	6
15	13	18	12	16	11	7	11	12	22	15	23	59	1	20	1	5
12	12	12	12	12	12	12	12	12	21	15	24	61	2	19	1	8
12	12	12	12	12	12	12	12	12	21	15	24	56	2	18	1	10
11	12	12	12	12	12	12	12	12	21	15	24	60	2	18	1	6
4	4	4	4	4	4	4	4	4	13	15	24	92	1	19	1	7
20	20	20	20	20	20	20	20	20	35	21	24	81	2	20	1	8
12	12	12	12	12	12	12	12	12	21	15	24	62	2	19	1	1
12	12	12	12	12	12	12	12	12	21	15	24	61	2	19	1	10
18	16	20	20	20	20	12	4	7	35	23	24	88	2	20	1	2
8	8	10	10	8	14	14	13	11	20	14	24	51	2	20	1	3
17	16	17	20	17	19	18	19	16	35	21	24	70	2	22	1	1.5
12	16	14	11	12	12	13	10	9	21	15	25	54	2	19	1	4
12	12	12	12	12	12	12	12	12	21	15	24	58	1	19	1	6
18	20	20	7	20	8	12	20	4	23	18	23	72	2	19	1	10
15	17	14	12	18	20	9	12	12	21	15	24	64	2	20	1	10
12	12	12	12	12	12	12	12	12	21	15	24	60	1	20	1	10
12	12	12	12	12	12	12	12	12	20	14	23	60	1	19	1	4
18	12	16	20	20	20	8	5	4	26	18	24	56	2	21	1	8
14	11	11	12	12	12	12	12	12	21	15	24	53	2	19	1	10
18	16	16	16	20	20	8	8	8	19	11	19	58	2	19	1	1
16	18	20	20	20	18	14	7	13	18	12	22	75	2	19	1	18
4	6	12	11	11	11	11	11	11	19	14	26	79	2	20	1	5
7	16	16	16	20	20	13	12	12	24	13	13	50	2	20	1	8
15	16	15	16	16	16	13	8	16	29	20	23	69	2	19	1	6
14	17	18	20	20	20	14	5	8	24	19	22	50	2	20	1	10
13	14	12	19	12	12	10	8	10	20	11	27	63	2	19	1	2
5	4	4	8	4	4	4	4	4	7	9	24	95	2	20	1	9
13	16	16	13	16	14	10	10	13	28	16	23	61	1	19	1	8
13	14	12	12	12	12	12	9	9	20	15	20	51	2	19	1	7
12	12	11	12	13	12	12	8	8	22	15	22	51	1	19	1	6
16	17	15	14	20	13	9	11	10	29	15	20	53	1	20	1	2
13	14	17	12	16	14	7	10	10	30	21	24	65	1	19	1	12
14	17	17	20	16	17	15	14	13	29	17	24	50	1	21	1	5
14	12	13	11	16	15	11	9	9	21	15	23	65	2	19	1	12
11	19	17	16	16	18	13	6	12	17	10	19	62	2	19	1	12
14	15	11	12	12	12	12	12	12	19	17	24	59	2	20	1	12
13	13	13	15	15	15	15	9	12	25	18	25	70	2	20	1	11
11	13	13	12	12	12	11	10	9	20	14	24	51	2	19	1	8
11	15	10	12	13	12	12	11	9	26	17	26	51	2	18	1	10
11	15	11	12	16	16	10	4	4	12	11	16	51	2	19	1	7
18	20	20	20	20	20	14	20	8	35	21	26	55	2	19	1	10
11	8	16	15	14	12	11	12	13	18	10	22	63	2	19	1	6
13	12	12	12	12	12	12	12	12	21	15	24	74	2	19	1	8
14	17	18	19	16	16	11	5	5	18	15	23	52	2	19	1	5
19	10	16	13	20	20	15	8	14	15	18	16	62	1	21	1	3
15	14	12	12	16	16	13	8	9	20	18	20	50	2	19	1	4
14	16	16	14	13	12	12	13	12	22	18	23	57	2	19	1	10
20	11	16	14	18	18	13	4	10	24	20	23	51	2	18	1	5
12	14	13	12	12	12	12	12	12	21	15	24	57	2	20	1	6
16	13	16	17	16	17	14	11	14	25	16	23	61	1	19	1	1

## Sheet: 251-non-addiction group
Slb	Acc	Rum	Pstvrf	Rop	Pstvrp	Pip	Cts	Blo	DIF	DDF	EOTS	IAT	Gender	Age	Grade	TIME
15	14	20	10	12	12	12	12	12	21	15	24	20	2	19	1	1
8	8	8	8	8	8	8	8	8	14	12	24	20	2	20	1	3
12	12	12	12	12	12	12	12	12	21	14	23	27	2	19	1	10
8	6	8	8	8	9	12	12	11	16	12	24	27	2	20	1	6
10	11	9	9	12	10	9	8	5	15	14	20	23	1	19	1	2
13	15	12	12	16	12	10	11	11	22	18	22	25	2	18	1	3
12	16	17	12	20	20	8	9	5	16	12	18	29	1	21	1	0
8	10	12	10	14	12	5	4	4	18	13	21	29	2	17	1	8
20	20	20	20	20	20	20	20	20	35	21	24	20	1	19	1	6
15	14	12	15	14	13	11	8	8	22	15	21	27	2	19	1	3
8	15	6	13	13	12	12	8	9	17	13	23	21	2	19	1	3
13	15	12	12	12	12	12	12	12	21	15	24	26	2	19	1	8
4	4	4	8	12	16	6	4	7	9	7	16	20	2	19	1	10
11	12	12	12	16	15	6	12	8	21	16	23	29	2	20	1	5
13	14	10	12	12	15	14	12	14	22	12	25	29	2	19	1	5
12	12	12	12	12	12	8	11	8	17	15	24	28	1	19	1	12
14	15	12	11	15	16	9	8	8	19	14	24	25	2	20	1	6
11	15	11	10	15	16	9	9	9	16	11	23	21	2	19	1	2
12	12	12	12	12	12	12	12	12	21	15	24	29	2	19	1	5
9	13	10	13	15	14	9	8	11	20	15	23	29	2	20	1	4
13	16	13	14	16	16	4	4	4	19	14	23	24	2	18	1	2
14	12	12	12	12	12	12	12	12	20	14	24	26	2	20	1	2
7	12	10	12	12	12	12	12	12	17	15	24	24	1	20	1	3
11	13	7	10	13	13	9	6	12	16	14	25	28	2	20	1	8
12	12	12	10	16	16	8	8	12	13	11	23	22	1	19	1	6
4	4	4	4	10	12	4	4	4	16	9	25	25	1	23	3	2
4	9	8	8	8	8	4	4	4	10	10	25	20	2	24	4	5
13	15	10	12	12	12	12	8	8	21	16	24	22	2	23	4	6
13	18	11	14	13	10	12	13	11	22	14	25	29	2	24	2	4
8	4	12	12	12	13	6	4	4	7	9	22	21	2	19	1	10
11	12	13	13	13	14	10	7	6	11	10	24	26	1	19	1	0.5
10	17	10	10	15	16	10	4	11	7	9	16	24	2	19	1	6
12	12	12	13	16	16	10	6	12	14	10	20	25	2	18	1	8
13	16	11	11	16	14	4	4	4	12	10	14	25	1	21	1	8
15	12	10	12	14	14	9	8	8	21	14	21	25	2	20	1	10
4	20	12	12	16	19	9	8	8	20	16	24	20	1	19	1	1
12	15	9	12	15	16	12	4	6	19	11	21	25	2	20	2	6
15	17	6	8	16	18	7	4	8	14	11	15	22	2	20	1	5
12	13	11	9	16	13	7	5	8	14	11	19	28	2	20	1	3
6	11	11	11	18	20	12	5	9	9	8	13	23	1	19	1	3
12	12	12	12	12	12	12	12	12	21	15	24	20	1	22	4	3
4	4	4	4	4	4	4	4	4	7	9	24	20	2	22	3	6
6	8	7	8	9	12	14	13	13	25	17	23	28	2	22	4	12
13	14	16	16	16	16	12	12	12	21	15	24	28	2	22	4	10
12	12	12	12	12	12	10	12	12	21	15	24	20	2	23	4	12
4	15	10	12	16	16	10	4	4	16	14	21	29	2	22	4	4
4	4	4	4	4	4	4	4	4	7	9	24	29	2	25	4	5
9	12	12	12	12	12	6	6	5	15	15	21	28	2	23	4	8
11	14	13	20	20	20	9	12	12	21	15	24	25	2	23	4	5
11	12	9	12	16	15	10	8	8	8	9	16	26	2	23	4	3
4	4	4	4	4	4	4	4	4	7	9	24	25	2	23	4	6
4	4	4	4	4	4	4	4	4	7	9	24	22	2	23	4	8
8	20	14	12	12	12	12	12	12	21	15	24	24	2	24	4	6
4	10	8	11	12	12	8	8	8	11	9	26	26	2	22	4	2
4	4	4	4	4	4	4	6	5	12	12	25	25	1	23	4	3
4	13	12	12	12	12	12	12	12	21	15	24	20	2	22	4	2
8	12	9	8	12	12	8	11	10	19	15	24	28	2	22	4	5
7	8	9	12	16	16	15	14	4	17	13	26	28	2	22	4	7
11	12	12	12	12	12	12	12	12	21	15	24	20	1	23	4	2
4	4	4	4	4	4	4	4	4	17	15	20	20	1	22	4	5
4	4	4	16	4	8	4	4	4	7	9	24	21	2	22	4	2
4	4	4	4	4	4	8	8	8	21	15	24	20	2	22	4	2
12	4	4	4	4	16	4	4	4	7	9	24	25	1	22	4	2
16	15	13	13	17	16	11	11	10	19	16	22	29	2	22	4	5
16	16	13	16	12	20	9	4	4	25	17	19	20	1	22	4	8
4	4	4	4	4	4	4	4	4	7	11	22	20	2	24	4	5
7	16	8	16	16	20	12	4	4	7	5	18	20	2	25	4	4
4	4	4	4	4	4	4	4	4	21	15	24	20	1	19	2	0
4	4	4	4	4	4	4	4	4	7	9	24	20	1	20	2	16
4	4	4	4	4	4	4	4	4	7	9	24	20	1	21	2	0
4	4	4	4	4	4	4	4	4	7	9	24	20	1	32	2	12
8	4	4	4	4	4	4	4	4	7	9	24	20	2	20	2	3
4	4	4	4	4	4	4	4	4	7	9	24	20	1	20	2	6
4	4	4	4	4	4	4	4	4	7	9	24	22	1	21	2	8
4	4	4	20	20	20	4	4	4	7	9	24	24	1	23	2	5
4	4	4	4	4	4	4	4	4	7	9	24	20	1	21	2	0.5
4	4	4	4	4	4	4	4	4	7	9	24	20	1	20	2	12
12	14	9	8	8	8	8	8	8	14	12	24	29	2	21	2	4
4	4	4	4	4	4	4	4	4	7	9	24	20	2	21	2	5
4	4	4	12	20	20	4	4	4	21	15	24	20	2	20	2	5
4	4	4	4	4	4	4	4	4	7	9	24	20	2	20	2	3
13	18	12	20	20	20	4	4	4	15	12	18	28	1	21	2	1
9	10	12	14	16	16	15	6	8	14	9	21	26	1	20	2	3
13	12	12	13	12	16	9	7	12	22	16	22	28	1	21	2	5
4	4	4	8	12	12	12	12	12	21	15	24	20	1	21	2	1
13	12	8	13	13	15	10	5	8	16	13	21	29	2	20	2	6
12	12	12	12	12	12	12	12	12	21	15	24	28	2	21	2	2
4	20	20	20	20	20	20	20	20	35	21	24	20	2	20	2	0
4	4	4	4	4	4	4	4	4	7	9	24	20	1	20	2	0
4	4	4	4	4	4	4	4	4	7	11	22	20	1	21	2	1
8	8	8	12	12	12	12	12	12	21	15	24	20	1	22	2	3
8	7	4	4	4	4	4	4	4	21	15	24	21	1	20	2	2
8	8	8	8	8	8	8	8	8	14	12	24	20	1	20	2	2
9	4	4	4	4	4	4	4	4	7	9	25	28	2	20	2	4
4	4	8	4	20	20	14	16	8	21	15	24	20	1	20	2	5
12	16	15	9	12	12	12	12	12	21	15	24	27	1	21	2	10
11	16	6	12	20	17	12	7	4	17	13	23	23	2	20	2	8
7	10	4	15	16	16	4	4	4	7	8	22	29	2	20	2	5
14	18	19	16	16	16	13	16	14	21	15	24	25	1	21	2	8
10	20	17	20	20	20	4	4	4	7	9	24	22	2	20	2	2
4	4	4	4	4	4	4	4	4	7	9	24	24	1	20	2	6
12	12	12	12	20	20	4	9	8	21	15	24	20	1	21	2	5
4	4	10	14	12	12	4	4	4	18	15	21	24	2	21	2	8
8	17	11	18	20	20	4	4	12	17	15	20	22	1	20	2	1
20	20	20	20	20	20	20	20	20	35	21	24	20	1	21	2	1
7	17	11	12	18	20	6	4	4	25	15	24	26	1	21	2	12
13	17	6	6	12	12	8	4	7	12	10	17	23	1	21	2	2
14	14	12	17	19	20	13	10	14	24	16	18	27	1	20	2	4
13	13	10	11	17	16	12	5	12	14	12	22	29	2	21	2	4
4	4	4	4	4	4	4	4	4	9	9	24	20	1	20	2	3
4	4	4	12	16	12	12	12	12	21	15	24	20	2	19	2	2
4	4	4	20	4	4	8	10	8	7	9	24	24	1	20	2	5
4	4	12	12	12	12	12	12	12	21	15	24	22	1	19	2	6
8	8	8	8	8	8	8	8	8	14	12	24	20	1	20	2	3
4	4	4	20	20	20	20	20	20	7	9	24	20	1	20	2	1
4	4	4	4	4	4	4	4	4	7	9	24	20	1	21	2	2
12	12	12	12	12	12	4	4	4	7	9	24	20	1	20	2	5
4	10	11	12	12	12	10	12	12	24	18	22	29	1	20	2	10
4	4	4	4	4	4	4	4	4	7	9	24	20	1	21	2	1
4	4	4	4	4	4	4	4	4	7	9	24	20	2	20	2	10
6	6	4	6	12	8	12	12	12	21	15	23	25	1	20	2	5
4	4	4	4	4	4	4	4	4	7	9	24	20	1	20	2	0
7	11	5	7	6	6	4	6	4	11	10	26	29	1	21	2	2
10	14	7	8	8	7	7	6	6	12	13	19	26	2	20	2	2
5	6	8	5	6	5	5	6	10	18	13	22	25	1	21	1	8
12	12	12	12	12	12	12	12	12	21	15	24	20	1	20	2	8
10	12	12	12	12	12	12	12	12	16	11	18	28	1	19	2	8
4	4	4	8	12	8	4	4	4	11	9	24	29	1	20	2	10
4	4	4	12	12	12	10	4	4	12	9	22	24	2	20	2	5
4	4	4	4	4	4	4	4	4	7	9	24	20	1	21	2	1
9	4	15	14	13	14	13	12	14	24	14	23	23	1	21	2	1
4	4	4	4	4	4	4	4	4	7	9	24	20	2	23	4	6
4	4	4	4	4	4	4	4	4	7	9	24	20	1	24	4	1
8	8	10	9	9	11	9	12	12	20	15	24	21	2	23	4	1
12	20	20	20	20	20	20	20	20	35	21	24	20	1	22	4	8
4	4	4	4	4	4	4	4	4	7	9	24	21	2	22	4	8
4	4	4	4	4	4	4	4	4	7	9	24	20	1	24	4	5
7	7	6	11	11	12	10	14	12	20	14	21	20	2	22	4	8
12	12	12	12	12	12	12	12	12	21	15	24	22	2	21	4	12
10	12	11	10	12	13	12	11	11	21	16	24	28	2	24	4	6
11	14	12	12	12	12	12	12	12	21	15	24	23	2	23	4	5
11	16	12	13	16	16	7	12	10	21	17	23	28	2	22	4	2
9	14	13	12	13	16	10	8	8	23	14	20	23	2	23	4	6
12	14	10	13	12	12	9	9	8	16	13	22	29	2	28	4	2
4	4	4	4	4	4	4	4	4	7	9	24	20	1	19	1	1
11	12	12	12	12	12	12	12	12	21	15	24	23	1	21	1	16
12	12	12	12	12	12	12	12	12	21	15	24	24	2	19	1	15
4	4	4	4	4	4	4	4	4	7	9	24	23	1	20	1	6
8	10	9	11	10	9	8	8	8	11	12	20	22	1	20	3	8
8	4	12	11	12	12	12	12	12	21	15	24	20	1	18	1	2
4	4	4	4	4	4	4	4	4	7	9	24	20	1	19	1	4
12	12	12	12	12	12	12	12	12	21	15	24	20	2	19	1	6
4	4	4	4	4	4	4	4	4	7	9	24	20	2	20	1	2
4	8	11	12	16	16	4	4	4	7	9	24	24	2	19	1	12
13	10	12	12	12	12	10	4	6	7	11	22	29	1	20	1	7
8	20	12	8	9	9	8	8	8	14	12	24	21	2	20	1	8
12	15	12	13	11	14	7	8	7	20	15	26	22	2	21	1	10
4	16	16	12	20	20	8	4	4	7	5	20	25	1	19	1	4
11	16	11	14	14	13	10	10	10	18	13	20	26	1	19	1	2
11	18	9	12	15	15	6	9	10	22	15	21	23	1	18	1	5
12	15	10	12	16	16	4	4	4	15	13	23	27	1	19	1	5
10	14	8	20	20	20	12	9	8	21	15	24	28	2	19	1	8
4	8	4	10	16	20	12	12	8	17	16	24	21	1	20	1	2
10	12	15	10	16	16	9	11	8	28	20	23	29	1	19	1	8
9	11	9	11	16	15	9	8	8	16	15	23	28	1	19	1	1
15	11	10	10	15	12	8	4	8	15	12	20	26	1	21	1	5
14	12	13	11	16	16	8	8	9	17	12	19	26	2	19	1	4
11	12	12	11	15	13	11	8	8	17	18	17	29	1	20	1	5
7	10	8	9	8	9	4	4	4	14	13	23	20	2	20	1	3
12	12	12	12	12	12	12	12	12	21	15	24	20	1	21	3	2
17	12	12	12	12	12	12	12	12	21	15	24	20	1	21	3	1
15	16	4	4	4	20	4	4	4	7	5	24	28	1	20	3	4
4	4	4	4	4	4	4	4	4	21	15	24	20	2	22	3	1
4	4	4	4	20	20	12	4	4	7	5	24	27	1	21	3	10
4	4	4	4	4	4	4	4	4	7	9	24	20	1	21	3	2
4	4	4	4	4	12	12	12	12	20	12	25	28	1	21	3	5
8	8	8	9	10	10	10	10	10	18	12	24	21	1	21	3	5
4	4	4	4	4	4	4	4	4	7	9	24	22	1	22	3	7
4	4	4	4	12	12	12	12	12	21	15	24	20	1	23	3	6
12	20	20	20	20	20	8	4	4	15	13	20	20	1	21	3	1
12	12	12	12	12	12	12	12	12	21	15	24	24	1	21	3	8
4	12	8	10	20	20	6	4	4	7	9	24	20	1	22	3	0.5
10	17	12	12	12	12	12	12	12	21	15	24	29	1	22	3	4
12	12	12	12	12	12	12	12	12	21	15	24	24	1	21	3	3
12	16	11	6	16	7	4	4	4	15	10	19	29	1	21	3	4
4	4	4	4	4	4	4	4	4	7	9	24	29	1	22	3	3
10	14	9	8	11	12	12	12	12	21	15	24	26	2	20	2	5
4	4	6	9	16	15	4	4	4	15	15	25	29	2	20	2	5
8	11	8	9	12	15	6	4	4	7	9	24	21	2	20	2	18
4	8	12	10	9	12	4	4	4	9	10	25	29	2	20	2	5
10	12	12	12	15	13	11	9	11	24	15	17	27	1	20	2	2
8	4	4	4	4	4	4	4	4	7	9	24	20	1	19	1	3
4	4	4	4	4	4	4	4	4	7	9	24	20	1	19	1	1
4	4	4	8	20	20	4	4	4	7	9	24	23	1	19	1	10
9	16	9	9	16	16	11	12	12	21	15	24	29	1	19	1	3
4	4	4	4	4	4	4	4	4	7	9	24	20	1	19	1	0.5
13	12	12	12	12	12	12	12	12	21	15	24	29	2	19	1	5
10	10	12	8	12	8	8	8	8	21	15	24	26	1	20	1	5
12	12	12	12	12	12	12	12	12	21	15	24	29	2	19	1	4
8	6	5	6	4	4	4	4	6	16	16	24	26	2	21	1	3
4	4	4	4	4	4	4	4	4	7	9	24	20	1	19	1	6
4	4	4	4	4	4	4	4	4	7	9	24	21	2	19	1	6
4	4	4	4	4	4	4	4	4	7	10	23	26	2	20	1	5
4	4	4	8	12	12	12	12	12	21	15	24	20	1	19	1	10
8	4	4	4	4	4	4	4	4	7	9	24	20	1	20	1	7
8	18	12	12	12	12	12	12	12	21	15	24	23	2	19	1	8
4	4	4	4	4	4	4	4	4	7	9	24	20	1	20	1	2
12	12	12	12	12	12	12	12	12	21	15	24	26	1	19	1	10
12	12	12	12	12	12	12	12	12	21	15	24	27	1	20	1	5
4	10	4	7	16	16	4	4	4	7	9	24	20	1	19	1	3
16	16	8	20	20	20	4	4	4	21	15	24	26	1	19	1	3
4	4	4	4	20	20	4	4	4	15	9	24	20	2	19	1	6
12	12	12	12	12	12	12	12	12	14	12	22	23	1	20	1	3
4	4	4	8	20	20	4	4	4	19	17	21	20	1	20	1	1
7	5	4	4	4	20	4	4	4	7	9	20	20	2	20	1	6
4	4	4	4	12	16	9	4	4	15	11	24	20	1	20	1	2
14	10	16	16	20	20	10	4	4	7	9	27	26	2	19	1	6
11	20	19	20	20	20	20	4	4	23	17	19	25	2	18	1	2
4	16	4	12	16	20	4	4	4	7	5	12	24	2	20	1	3
13	16	16	16	16	16	10	8	10	24	19	21	25	1	20	1	1
16	14	8	14	12	12	7	8	4	14	14	20	22	1	19	1	1
6	8	8	8	10	12	12	10	10	15	13	26	25	2	20	1	5
13	12	12	11	12	12	12	12	12	21	15	24	29	2	19	1	4
4	8	8	8	8	8	8	8	8	14	12	21	21	1	20	1	3
12	16	19	16	16	18	7	4	4	21	15	22	27	1	18	1	4
4	4	6	10	12	14	8	7	8	18	12	18	27	1	21	1	6
12	15	13	12	15	18	9	8	12	19	15	19	20	2	19	1	6
12	16	16	12	13	13	8	8	8	14	12	24	29	1	21	1	6
4	4	4	4	4	4	4	4	4	7	9	24	20	1	19	1	6
6	4	4	4	4	4	4	4	4	7	12	18	24	1	19	1	12
11	8	8	8	8	8	8	8	10	14	12	24	29	2	19	1	4
4	4	4	4	4	4	4	4	4	7	9	24	24	1	20	1	3
4	12	4	10	16	16	4	4	4	17	12	24	28	1	22	1	1
10	10	8	8	20	20	8	8	8	7	9	16	24	2	20	1	2
13	12	12	12	12	12	12	12	12	7	9	20	23	1	19	1	3
7	8	4	5	4	12	10	4	4	21	15	24	22	1	19	1	18
9	12	9	10	15	12	10	8	8	21	16	24	29	2	19	1	9
7	13	9	11	20	20	5	4	4	19	12	21	24	1	19	1	2
13	11	13	11	16	16	8	4	8	14	14	20	23	1	19	1	2
11	12	12	15	16	16	4	4	9	14	13	22	29	1	20	1	2
4	4	7	8	8	8	8	8	8	19	15	24	20	2	19	1	5
4	4	4	4	4	4	4	4	4	7	11	22	24	2	19	1	6
8	10	12	13	20	16	13	11	12	18	12	15	23	2	20	1	8
8	20	20	11	20	20	12	8	8	18	10	20	20	1	20	1	2
8	4	4	4	20	20	4	20	4	19	17	24	20	1	18	1	6
10	13	14	10	16	15	9	11	10	13	12	17	25	2	19	1	9
13	11	13	12	20	20	4	4	4	7	9	16	29	1	19	1	3
13	17	16	12	16	16	15	4	7	17	14	23	25	1	19	1	4
12	15	11	12	12	13	9	7	9	15	13	21	28	1	19	1	2
14	17	11	13	14	16	8	5	9	16	16	20	29	2	19	1	2
8	12	11	12	12	12	10	8	8	15	13	22	23	1	21	1	3
